# Supplementary material for: Lost in translation: Decoding the errors in consecutive interpreting by Chinese EFL learners
Source: PLoS One. 2025 Dec 18;20(12):e0337758. doi: 10.1371/journal.pone.0337758 (PMC12714230; doi:10.1371/journal.pone.0337758)
Supplement: S1 File — (XLSX) [file pone.0337758.s001.xlsx]

## Sheet: Raw data
The purpose of our[GE] holding the exhibition is to strength, strength[FE_RT][GE] the international cooperation in this field. We hope to learn from the[ID] foreign high-technology and the overseas experience to provide, er,[FE_FP] windows and bridge to the mainland distributor, distributors[FE_RP] and the manufacturer. Meanwhile we also want to provide an, er,[FE] opportunity for the friends, er…
Our purpose of holding?helding?[FE_RP][SD] this exhibition is that[GE]...[FE_SP] to enhance the international, er,[FE_FP] inte, international[PE] cooperation and exchanging[GE]...[FE_SP] in this field?fiered?[FE_RP], in this field?fiered?[FE_RP][FE_RT]. [ID]Would like to, er,[FE_FP] learn from the foreign developed, advanced[FE_RP] technology and, oh,[FE] and[FE_RT] also to provide, er,[FE_FP] pr…
The purpose, of our, the purpose of our[FE_RT] this[FE_RP] instrument exhibition is to strengthen the international cooperation and community, communication[FE_RP]. It is our desire, we hope[FE_RP] we are learn from[GE] the advance to technology[SD] of overseas countries, in order to, in order to[FE_RT] help the factures and, marketing agenters [SD] to communicate their products,[GE] their techno…
The purpose for our holding [SD] of this exhibition is to strengthen the hm international communication and cooperation in this field. We hope that hm,[FE_FP] we hope that[FE_RT] we can take reference and study the hm[FE_FP] technology and experience of uhm,[FE_FP] those uhm,[FE_FP] of those[FE_RT] uhm,[FE_FP] of the[FE_RP] countries and also provide for our enterprise and businessmen[GE] and[GE]…
The purpose for this meeting is to strengthen the international communication, and, uhm,[FE_FP] the cooperation ?corporation? in this field. Er,[FE_FP] we hope to,[GE] er,[FE_FP] er,[FE_FP] this meeting can, uhm,[FE_FP] offer the, uhm,[FE_FP] a[FE_RP] chance to, er,[FE_FP] communication, communicating[FE_RP] and studying the, er,[FE_FP] foreign...[FE_SP]foreign[FE_RT] skills and, er,[FE_FP] the..…
Er,[FE_FP] the purpose of this meeting is to strengthen ...[FE_SP] er,[FE_FP] is to ...[FE_SP] strengthen ...[FE_SP][FE_RT] er,[FE_FP] the international communication and cooperation. Er,[FE_FP] we want [SD] to learn from other countries [ID] technology and experience[GE], er,[FE_FP] and provide a ...[FE_SP] bridge and the window for the hm,[FE_FP] ...[FE_SP] manufactures and businessman to enter…
The purpose of this activities is to ...[FE_SP]hm,[FE_FP] hm,[FE_FP] to...[FE_SP][FE_RT] corporate with the, the[FE_RT] other countries in this field. Hm,[FE_FP] I hoped that hm[FE_FP] through this activities, we can learn the advanced techol, techology[FE_RT] and experience form hm[FE_FP] foreign countries and hm,[FE_FP] hm,[FE_FP] make our own, hm,[FE_FP] manufactures and producers to learn the…
We hold this fairs, eh,[FE_FP] the purpose of our hold this fairs[FE_RP] is to strengthen the, er,[FE_FP] exchange and cooperation between er,[FE_FP] all over of world[FE_RP]. We hold the instrument exhibit. We, we[FE_RT] hope to, we hope to[FE_RT] invite some company[GE], and er[FE_FP] factories er[FE_FP] to here[GE] and provide them er[FE_FP] good opportunity[GE] and windows to er[FE_FP] exchan…
The purpose for us to hold (held)[GE] this exhibition is to...[FE_SP] strengthen the international cooperation in this area and corporation. We hope to adopt (adapt)[SD]...[FE_SP] foreign countries' advanced technology and experience to...[FE_SP] provide...[FE_SP]window and bridge for our manufacturers and ...[FE_SP] wholesalers[ID]. The same time[SD]...[FE_SP]we provide...[FE_SP] a good chance..…
The purpose and aims[SD] of this expedition for us is to promote the international cooperation and communications in this area. At the same time we hope we can introduce and learn some advantageous technologies and experience from...[FE_SP] from[FE_RT] oversea...[FE_SP] from other countries[FE_RP]. Thus we can produce an opportunity...[FE_SP]um[FE_FP]...[FE_SP] to...[FE_SP] to...[FE_SP] most manu…
Our goal of this exhibit is to strengthen the communica...[FE_SP]international communication[FE_RP] and cooperation in this field. To learn and...[FE_SP]To learn the[FE_RP] for...[FE_SP]foreign[FE_RP] skills and experiences, to provide...[FE_SP] eh[FE_FP]...[FE_SP] reach[FE_RP] of[GE] the domestic and foreign...[FE_SP]for the domestic and foreign businessmen, eh[FE_FP] the exhibition is a good ch…
Our purpose to hold this exhibition is to, er,[FE_FP] consolidate the, er,[FE_FP] transaction, the transaction[FE_RT] and cooperation in this field. Er,[FE_FP] we hope that...[FE_SP]in this exhibition we can, er,[FE_FP] learn from the the the[FE_RT] advanced technology, and science and technology[SD][ID] from abroad, and also to[GE] provide the, provide the[FE_RT] bridge and opportunity for the s…
We hope this [PE] fair in order to strengthen, the communica, the international communication[FE_RP] and cooperation [PE] in this field[ID]. we hoped, we hoped[FE_RT][GE] by this way [PE], we can, er,[FE_FP] we can [PE], er,[FE_FP] we can,[FE_RT] learn, the, learn the tech, technology[FE_RT] and experience abroad [PE], and in those [PE] ways the, manufacturer and sellers [PE] in the domestic mark…
Our purpose of this exhibition is to strengthen the m internation[FE_RP]...[FE_SP]al cooperation hm[FE_FP] communication in this section. We hope that we can learn from the, learn[FE_RP] the...[FE_SP] the[FE_RT] high technology[ID] from the foreign enterprise[GE] hm,[FE_FP] er,[FE_FP] to develop the quality,[SD] and er[FE_FP] give more experience[SD] to our national, national[FE_RT] er[FE_FP]...[…
The purpose that we, the purpose that[FE_RT] we hold this exhibition, is to strengthen (strengen)[PE] the communication through the, hm,[FE_FP] domestic consumption [PE], domestic hm,[FE_FP] companies and abroad,[SD] and to improve the cooperations[ID]. And we hope, hm,[FE_FP] we hope[FE_RT] that, we can,[FE_RP] we hope that[FE_RP] we can provide an opportunity to the, hm,[FE_FP] production compa…
The purpose of our exhibition is to ...[FE_SP], to[FE_RT] strength, uhm,[FE_FP] the...[FE_SP] the cooperation and communication, er,[FE_FP] on[GE] this field. Er,[FE_FP] we, we[FE_RT] study and learn...[FE_SP] technology and experience from the other[GE] countries to provide, uhm,[FE_FP] provide[FE_RT] the, er,[FE_FP] provide, provide[FE_RT] the profist[GE], profist[FE_RT][SD] and business,[ID] e…
The purpose of holding this exam, exhibition[FE_RP] is to [PE] strengthen the corpra, the international corporation,[FE_RP] strengthen the international corporations[FE_RP] between[GE] different countries and learn from other people's experiences[SD]. We hope [SD] this exhibition would, would[FE_RT] can[FE_RP] provide us to learn, learn[FE_RT] from other countries' experiences[GE] and also provid…
The purpose we hold this (these)[PE] fair is to ...[FE_SP] strengthen (strength)[GE] ...[FE_SP] the national communica ...[FE_SP] communication[FE_RP][ID] in this field. We hope ...[FE_SP] we hope[FE_RT] to start[SD] the, the[FE_RT] foreign advanced (advance)[GE] experience (espierence)[PE][ID]. We also hope to ...[FE_SP] hope to[FE_RT] give, er,[FE_FP] give[FE_RT] some opportunities to the facto…
The purpose of our...[FE_SP] expro...[FE_SP]exhibition[FE_RP] is to strengthen the international exchange and cooperation in this field. We hope we can learn ...[FE_SP] hm[FE_FP]...[FE_SP] the experience and technology from the foreign companies and ...[FE_SP]hm[FE_FP]...[FE_SP] to help the ...[FE_SP]hm[FE_FP]...[FE_SP] the[FE_RT] manufacturers and the intermediates to ...[FE_SP]hm[FE_FP]...[FE_S…
The purpose for this, this[FE_RT] trade fair, is to ...[FE_SP] enlarge the communication,[ID] um,[FE_FP] of the internatio-nal sector[SD] ...[FE_SP] of the m-usic field. We hope we can learn from the new technologies [GE] from the foreign countries, and open, a market for the, for, for the,[FE_RT] er,[FE_FP] for our, for our[FE_RT] own pro, er,[FE_FP] mu, music[FE_RT] ins, instrument[FE_RT] ...[F…
The pursporous (purpose)[PE] of our hol, of having[FE_RP] those er,[FE_FP] those[FE_RT] er[FE_FP] exibitions is that, er,[FE_FP] we want to intensified[GE] the, er,[FE_FP] cooperation and communications, uhm,[FE_FP] er,[FE_FP] in this field with international, er,[FE_FP] with the world[FE_RP][SD]. We hope, er[FE_FP] we hope[FE_RT] by holding this exhibition, er,[FE_FP] we can, er[FE_FP] learn the…
We carry out this, we carry out this,[FE_RT] er,[FE_FP] this exhibition's purpose[FE_RP] is to strength the, to strength the[FE_RT] international communication and corporation in this field [SD]. We hope we can use the ...[FE_SP] technology and ...[FE_SP] experience of the foreign con ...[FE_SP] foreign countries[SD][ID] and, and then , er,[FE_FP] for our product, producter,[FE_RP] producters,[FE…
The purpose of our holding this international exhibition is to enforce the exchange and cooperation of ...[FE_SP] the ...[FE_SP] of the international ...[FE_SP] of the internation, er,[FE_FP] in this field. We hope to the, we hope to take[FE_RP] this opportunity to learn, hm,[FE_FP] hm,[FE_FP] learn[FE_RT] from the, er,[FE_FP] advanced technology of the, er,[FE_FP] internatinal, of the internatio…
The purpose of this meet, exhibition is to strengthen the international cooperation [ID] er[FE_FP] uhm[FE_FP] in this field. Er,[FE_FP] we hope to provide er[FE_FP]...[FE_SP] a window and a bridge for the manufacuturers [SD] and businesses [GE] er[FE_FP] to learn the advanced technology and experiences ah[FE_FP] in[GE] the outside world. Meanwhile, we like to author the chance for the [PE] music …
The purpose that we held this exhibition is to strengthen the international communication and cooperation in this field. We hope that to learn the advanced technology and experience and gave China's charatery [SD] and entrepreneur [GE] the bridge and window to exhibit their own products and technology. Meanwhile, that [GE] provide [GE] the consultation and choice of products and service to full a…
The purpose of holbing(holding)[PE] this exhibition is to enhance the international communication and cooperation in this field. We hope learn the advanced techlology(technology)[PE] and experience of the overseas and hm[FE_FP] provide[PE] an opportunity to hm[FE_FP]...[FE_SP]dometic(domestic)[PE] producers and salers to hm[FE_FP] learn...[FE_SP] to communicate and exhibat (exhibit)[PE] their pro…
The purpose of holding this, um,[FE_FP] ex,ex,exhibition is to um,[FE_FP] is to better the communication and cooperation in this area. We hope that, we hope that[FE_RT] we can get this opportunity to learn the advanced technology from foreign countries and um,[FE_FP] build up a bridge, build up a bridge[FE_RT] for um,[FE_FP] um,[FE_FP] for, for[FE_RT] the factories and um,[FE_FP] the, the[FE_RT] …
Err[FE_FP] our purpose to host this exhibition err[FE_FP] is to strengthen international communication and cooperation in [GE] this field. Err[FE_FP] we hope that um[FE_FP] err[FE_FP] we can learn from err[FE_FP] we can learn[FE_RT] some err[FE_FP] foreign experiences, [GE] err[FE_FP] also to provide the technology service for err[FE_FP] the companies both at home and abroad. Err[FE_FP] at the sa…
Our purpose [SD] is to strengthen the international communication and cooperation in this field. Er[FE_FP] we are aim[GE] at providing providing[FE_RT] er[FE_FP] factories our domestic factories[FE_RP] [GE] the chances to er[FE_FP] learn the advanced technology [ID] and display from the er[FE_FP] overseas er[FE_FP] advanced technology expertise[ID][SD]. Meanwhile, we er[FE_FP] provide the opportu…
Our goal to hold this exhibition is to strengthen the international exchanges and cooperation in this field. We want to ...[FE_SP]avail this opportunity to learn from ...[FE_SP]learn from[FE_RT] ...[FE_SP]the advanced technology and experiences from the outside world...[FE_SP]uhm, so that our domestic producers and ...[FE_SP]sales, salesmen,[FE_RP] sales[FE_RP] can exchange technology and show th…
The purpose of our exhibition is distressing the communication and cooperation internationally. We hope we can learn from the foreign advanced technology by this chance and to give a chance to the domestic manufacturer and distributors to communicate technology to exhibit their products, to understand the market,[SD] and to open such a window to all these aspects above the domestic manufacturers …
Er,[FE_FP] the purpose to, um,[FE_FP] to [ID] those exhibition[GE] is to, er,[FE_FP] in,[FE_RP] er,[FE_FP] to[FE_RP] strengthen the, the,[FE_RT] the[FE_RT] cooperative[PE] communuication, um,[FE_FP] of international communication of this area. Um,[FE_FP] we want to, um,[FE_FP] learn, learn from[FE_RP] the, er,[FE_FP] foreign, er,[FE_FP] advanced [ID] in the technology[GE] and, er,[FE_FP] advanced…
The purpose [GE] of this exhibition ...[FE_SP] is to strengthen ...[FE_SP] the international communication in this field and ...[FE_SP] with the cooperation [PE] the world ...[FE_SP] wide music instruments [PE][SD]. We held that...[FE_SP] we can't learned[GE] advanced experiences and ...[FE_SP] update[SD] technology from ... [FE_SP] the...[FE_SP]foreign countries. And we wide[SD] this exhibiton..…
The purpose of having this exhibition is to er[FE_FP]...[FE_SP] promote the exchange and cooperation er[FE_FP]...[FE_SP]the international exchange and cooperation[FE_RP]. Er[FE_FP]...[FE_SP] we hope to use this opportunity to learn the foreign advanced technology and their experience and er[FE_FP]...[FE_SP] help the domestic factories...[FE_SP][GE]enterprises to er[FE_FP]...[FE_SP] make a clear u…
Our purpose to hold, hold [FE_RT] this er,[FE_FP] exhibition is to develop the international er,[FE_FP] communication and cooperation in this field. We'd, we would[FE_RP] like to uhm,[FE_FP] learn [GE] from the international er,[FE_FP] modern[FE_RP] technology and their er,[FE_FP] their[FE_RT] experience to er,[FE_FP] provide the distributors [PE] and sellers er,[FE_FP][ID] ...[FE_SP] to ...[FE_S…
The purpose for us to help hold this fair, er,[FE_FP] is to, is to,[FE_RT] to[FE_RT] strengthen the exchange and cooporation, er,[FE_FP] in the international community. We would like to take this opportunity to learn, er,[FE_FP] to learn the advance [GE] technology of the other[GE] countries, so, er,[FE_FP] also[FE_RP] to provide, provide[FE_RT] a bridge and gate for the, for the[FE_RT] manufactu…
Er,[FE_FP] our purpose to held [GE] this exhibition ...[FE_SP] is one, er,[FE_FP] is to[FE_RP] strengthen er[FE_FP] the ...[FE_SP] cooperation and communication in this, in this[FE_RT] field, in this,[FE_RT] er[FE_FP]...[FE_SP] in this field[FE_RT]. Er,[FE_FP] we want to study from the, er,[FE_FP] ...[FE_SP] the[FE_RT] well-skill [GE] company, er[FE_FP]...[FE_SP] to, ...[FE_SP] er,[FE_FP] to[FE_R…
Er,[FE_FP] the purpose of our, our[FE_RT] holding er[FE_FP] this exhibition is to er[FE_FP] strength[GE] the communication and cooperation er[FE_FP] in this field. We hope that we can er[FE_FP] we can[FE_RT] take the experience of er[FE_FP] the foreign advanced er[FE_FP] er[FE_FP] we hope we can take the experience and advanced technology[FE_RP] and provide an[GE] opportunity for er[FE_FP] abroad…
The purpose of this exhibition is to strengthen international[PE] communication and cooperation in this field. Uhm[FE_FP] we hope that ah[FE_FP] we can ah[FE_FP] learn ah[FE_FP] we we[FE_RT] can[FE_RT] learn from the experience ah[FE_FP] from we can learn experience[FE_RT] and advanced technology from ah[FE_FP] the ah[FE_FP] foreign countries, and also we can provide the abroad and home ah[FE_FP]…
Er,[FE_FP] the purpose we, er,[FE_FP] have, have[FE_RT] this er,[FE_FP] exchange meeting conference is that we hope we can, Er,[FE_FP] in, we can,[FE_RT] [GE] international communication and corporation in this area. We hope we can learn from the foreigner technology and experience so that er,[FE_FP] the Chinese er,[FE_FP] pro,[PE] production inductries (industries)[SD] and the er,[FE_FP] busines…
The purpose we hold this expo [GE] for the international communication in this area. We wish to use this opportunity to learn, er,[FE_FP] to learn[FE_RT] the international technologies and ex-[PE] experience for our manufacturer and traders to, to[FE_RT] learn the, er,[FE_FP] world marketer[SD] to provide a world bridge and window. And meanwhile, provide a (an)[GE] opportunity for the, er,[FE_FP]…
For is to[SD] hold this (exper) exhibit,[SD] er,[FE_FP] is to ...[FE_SP] to[FE_RT] the interaction or international[SD] in the same area. The was is[FE_RP] to er[FE_FP] make use of the advanced technologies [ID] of the, of the[FE_RT] foreign countries and to sold this technology, technologies,[FE_RP] tax to the produce, er,[FE_FP] produce factories,[SD] and , and[FE_RT] to build the window, build…
The goal as[GE] the exhibition as strengthened, the, the,[FE_RT] the,[FE_RT] relation, the international relation[FE_RP] in this instrument field[ID]. We hope that ,en,[FE_FP] in the exhibition, en,[FE_FP] we can learned,[GE] en,[FE_FP] the experience and technology from, from[FE_RT] abroad, and, ur,[FE_FP] we can set a window, a bridge, ur,[FE_FP][SD] for the domestic manufactual,[SD] the Solvem…
The, The[FE_RT] purpose for us to hold this exhibition is to strength the communication and cooperation between different countries in the world. We hope that...[FE_SP]this exhibition will help China[GE] enterprise to learn and to learn[FE_RT] the advanced technology and experience of foreign countries, to provide...[FE_SP]er,[FE_FP] to provide[FE_RT] [ID] environment for producer[SD]. At the sam…
The purpose for us to hold this er[FE_FP] esbition[PE] is to enhance our internationals, er,[FE_FP] international[FE_RT] dis, er,[FE_FP] discussion and corporation in this a[GE] field, exchange our ideas[FE_RP]. Em,[FE_FP] we hold it, er,[FE_FP] we can[FE_RP] learn from this chance[SD] to learn,[GE] er,[FE_FP] the advanced technology and experience from abroad. We ...[FE_SP] em,[FE_FP] provide a …
The target for us to hold this affair is to strengthen the international communication and time[SD] in this in this[FE_RT] field. We hope we could learn from them[GE] western countries of their of their advanced technology and their[GE] experience in[GE] and their experience for[FE_RP] the producers producers[FE_RT] and some distributors, and offer them a window of bridge[SD] for them to communic…
The purpose of this exhibition is to strengthen the international exchanges, and promote international cooperations...[FE_SP] in this area. We hope that uhm[FE_FP] in er[FE_FP] we hope that[FE_RP] this chance can, can[FE_RT] provide er[FE_FP] the uhm[FE_FP] production, productors[FE_RP] and sailers[SD] a chance to uhm[FE_FP] learn from their international counterparts and to learn from their adva…
The, the[FE_RT] purpose of this exhibition is to ...[FE_SP], is to[FE_RT] strengthen ...[FE_SP] is to strengthen[FE_RT] the exchange, international exchange[FE_RP] and cooperation in this field. We hope to learn hm[FE_FP] learn[FE_RT] the high technology and experience of ...[FE_SP] of overseas, overseas[FE_RT] company, and er,[FE_FP] er[FE_FP] ...[FE_SP] er[FE_FP] to...[FE_SP]to[FE_RT] er[FE_FP]…
The purpose we hold the international exhibition...[FE_SP] member one[SD] is to ...[FE_SP] improve the ...[FE_SP]um,[FE_FP] the [ID] cooperation with the international world[SD]. We hope we can learn ...[FE_SP] the advanced, um,[FE_FP] technology and...[FE_SP] useful experience from...[FE_SP] um[FE_FP] foreign foreign[FE_RT] countries and...[FE_SP] in order...[FE_SP][FE_RP] and can offer...[FE_SP…
The purpose of, en,[FE_FP] setting this exhibition is to, er,[FE_FP] promote the, and,[FE_RP] cooperation and exchange in this area. Through this exhibition, en,[FE_FP] we hope we can, en,[FE_FP] learn, learn[FE_RT] some [ID] experiences from the, en,[FE_FP] from the foreign countries[FE_RT]. This situation is [GE] opportunity to, en,[FE_FP] for,[FE_RP] is opportunity for[FE_RP] the manufactures …
The aim to hold this exhibition is to improve ...[FE_SP]uhm[FE_FP]...[FE_SP] strengthen[FE_RP] the international communication and opo[PE] ...[FE_SP] cooperation[FE_RP]. We expect to ...[FE_SP] to[FE_RT] rely on the experience [ID] of foreign countries ...[FE_SP] to ...[FE_SP] to[FE_RT] provide the ....[FE_SP] to provide[FE_RT] Chinese company and sells ...[FE_SP] sellers[FE_RP]....[FE_SP][ID] Me…
The purpose of this er,[FE_FP] exhibition is to increase the international communication and cooperation in this field. We hope to learn from the er,[FE_FP] er,[FE_FP] ...[FE_SP] we are,[FE_RP] we are[FE_RT] looking forward to learn the advantage[GE] skills er,[FE_FP] ...[FE_SP] and experience from the abroad[GE]. And, er,[FE_FP] we hope to provide an opportunity to learn from the, er,[FE_FP] to …
The goal of this exhibition is to strength, is to strengthen[FE_RP] the communication, the international communication[FE_RP] [ID] in this field. We hope that the, this[FE_FP] exhibition will borrow the, er,[FE_FP] the[FE_RT] advantages of the, of the [FE_RT] international experiences, er,[FE_FP] to, er,[FE_FP] in order to,[FE_RP] provide with the experience for our, for our[FE_RT] enterprises an…
Our purpose of eh,[FE_FP] holding this exhibition is to strengthen the eh,[FE_FP] m,[FE_FP] the international exchange and cooperation in this field. We hope that, eh[FE_FP]...[FE_SP] this exhibition eh,[FE_FP] will give us a good chance to eh,[FE_FP] learn eh,[FE_FP] to learn[FE_RT] foreign advanced [ID] and experience and eh,[FE_FP] this exhibition will help eh,[FE_FP] eh[FE_FP]...[FE_SP]our eh…
Our main purpose of this fair is to strenghth (strenghthen)[GE] the international exchange and communication in these fields. We hope we can resort to this fair to learn more techniques and experience from the foreign or...[FE_SP] in...[FE_SP] home factories[GE], and at the same time, we can provide a good communication [ID] and ...[FE_SP] bridge ...[FE_SP] to the all[FE_RP] of...[FE_SP] er...[FE…
Our purpose to hold this exhibition is to strengthen international exchanges and cooperation in tis[SD] area. We hold that by learning from foreign, ah,[FE_FP] technologies we can [GE] an opportunities[GE] for, for [FE_RT] the, for the[FE_RT] producers and retailers both at home and abroad, er,[FE_FP] to exchange technology, and er[FE_FP], and er[FE_FP], and communication. At the same times,[GE] …
Er[FE_FP] we have we the purpose of of[FE_RT] having this meeting is is[FE_RT] improve[GE] the international the international[FE_RT] ...[ID][FE_SP] we with three,[SD] we can study[FE_RP] the the[FE_RT] the[FE_RT] factory... the[FE_RT] the[FE_RT] the[FE_RT] factory[FE_RT]...[FE_SP] and...[FE_SP]er[FE_FP] ...[FE_SP]salory[SD] of...[FE_SP] er[FE_FP] ...[FE_SP] intercountry[ID] ...[FE_SP] and er[FE_…
Er[FE_FP] the purpose of our er,[FE_FP] a purpose[FE_RP] of building this er[FE_FP] er[FE_FP] opening this[FE_RP] hm[FE_FP] this[FE_RT] firm er[FE_FP] is to er[FE_FP] is to[FE_RT] ... er[FE_FP] er[FE_FP] develop our communication[ID]. Hm[FE_FP] we hope that we can er[FE_FP] hm[FE_FP], we hope er[FE_FP] that we can[FE_RT] er[FE_FP] learn the er[FE_FP] good experience, and er[FE_FP] er[FE_FP] and g…
Our purpose to hold this exhibition is to strengthen the exchange and cooperation in this field. We hope to learn from other um[FE_FP] we learn[FE_RP] um[FE_FP] we hope to learn[FE_RP] from others the technology and experiences[GE] and to provide an opportunity to exchange technology and to exhibit products to the overseas and domestic factory factories. Meanwhile, we provide those music lover[GE…
Our purpose of holding this exhibition is to strengten[PE] the international communication and cooperation in this field. We want to study foreign lan[SD] countries prog[PE] progress[SD], technologies and experience and suggest wore[SD] bridges with the ...[FE_SP] internal ...[FE_SP] with [ID]the internal[FE_RP] companies and factories[SD]. And [GE] also provide ...[FE_SP] the ...[FE_SP] provide …
The purpose, the purpose[FE_RT] of this exhibition is to strengthen communication and cooperation on[GE] these this[GE] areas. We hope we can provide a good opportunity to[GE] the manufacturers and producers to learn advanced [ID] experience from the foreign countries. And we also hope we can provide a good bridge for you to exchange technology and to display production. At the same time, at the …
The purpose, er[FE_FP], we hold, er[FE_FP], this, m[FE_FP], we hold this [FE_RT] musical instrument, instrument [FE_RT], instrument [FE_RT] exhibition is to, er[FE_FP], reinforce the international communication and cooperation. We hope we can learn from, er,[FE_FP] the international, m,[FE_FP] the international[FE_RT] technology and experience to help, er,[FE_FP] the to help, the[FE_RT] factories…
The purpose for us to hold this exhibition[PE] is to enhance the, er,[FE_FP] international communication and cooperation in this field. We hope to offer an opportunity for the, er,[FE_FP] for the[FE_RT] for the[FE_RT] domestic and international, er,[FE_FP] enterprises to exchange their, er,[FE_FP] technology and experience and for the domestic[ID], er,[FE_FP] enterprises to learn from, er,[FE_FP]…
Our purpose to open this exhibition is to strengthen the international exchange and cooperation in this field. Mh,[FE_FP] We hope to, hm,[FE_FP] learn from the, hm,[FE_FP] foreign advanced, hm,[FE_FP] experience and technology and we hope that we can provide a good opportunity for the manufacturers and selling companies to, hm[FE_FP], exchange experiences[SD] and exp[ID] ...[FE_SP], their product…
The purpose for us to hold this international exhibition is to...[FE_SP]er[FE_FP]...[FE_SP] enforce the cooperation and communication. We hope er[FE_FP]...[FE_SP] from this exhibition er[FE_FP]...[FE_SP] we can learn er[FE_FP]...[FE_SP] the ...[FE_SP] learn[FE_RP] ...[FE_SP] and ...[FE_SP] er[FE_FP]...[FE_SP] use the advanced technology and experience er[FE_FP] ...[FE_SP] for our product, for our…
The purpose of er[FE_FP] holding this, this[FE_RT] exhibition is to er[FE_FP] strengthen the cooperation between er[FE_FP] international, international[FE_RT] cooperation[ID] er[FE_FP][FE_RP] in this field. Er[FE_FP] we all hoped that we can er[FE_FP] learn, learn from, learn from[FE_RT] some hm[FE_FP]...[FE_SP] foreign er[FE_FP] foreign[FE_RT] er[FE_FP] foreign[FE_RT] policies[SD] from experienc…
er[FE_FP], er[FE_FP] the purpose of this exhibition ...[FE_SP] is to ...[FE_SP] er[FE_FP] is,[FE_RT] is to[FE_RT] enhance the ...[FE_SP] international uhm[FE_FP] international cooperation and ...[FE_SP] exchange on[GE] this area, on this as,[FE_RP] aspect[SD]. We hoped ...[FE_SP] er,[FE_FP] er[FE_FP] ...[FE_SP] we hoped[FE_RT] through this exhibition er[FE_FP] we can offer an opportunity for the …
The purpose of holding this exhibition is to enhance international exchanges and cooperation in this field. We hope that we can learn some ah,[FE_FP] we can learn some [ID] ah,[FE_FP] experiences from our foreign counterparts and also ah,[FE_FP] we want to ah,[FE_FP] ah,[FE_FP] provide a bridge ah,[FE_FP] for those ah,[FE_FP] foreign, foreign[FE_RT] ah,[FE_FP] ah,[FE_FP] foreign[FE_RT] ah,[FE_FP]…
The aim of exhibition is in order to improve the international cooperation [ID] between countries ...[FE_SP] and is ...[FE_SP][SD]. We hope to study the er,[FE_FP] valuable [ID] experience from other counties and we also hope this exhibition will provide the windows[GE] and bridge for other mh[FE_FP], productions or manufactures[GE] the, the[FE_RT] chance to show their techniques and[ID] their pr…
The purpose that we, uhm,[FE_FP] hold, uhm[FE_FP], this, uhm[FE_FP], exhibition is to, uhm[FE_FP], strengthen the communication and cooperation of, uhm[FE_FP], of,[FE_RT] uhm[FE_FP], instrument in this field. Uhm,[FE_FP] we should, uhm,[FE_FP] study and, uhm,[FE_FP] we should study[FE_RT] the advanced technology of, uhm,[FE_FP] instrument in this field to, uhm,[FE_FP] offer help, uhm,[FE_FP] to o…
The purpose of this fair, er,[FE_FP] is to strengthen and improve the exchange and cooperation, uhm,[FE_FP] between all the countries ...[FE_SP] in the world[GE]. We hope we can learn from the, er,[FE_FP] advanced technology and experience of the foreign countries and, er,[FE_FP] provide a bridge and [GE] window to the Chinese, [ID] uhm,[FE_FP] manufacturers and market agents, er,[FE_FP] for them…
The main purpose of our display, er,[FE_FP] this time is to strengthen, strengthen[FE_RT] the international communication and cooperation in this area. We hope that, er,[FE_FP] through this display, we can, er,[FE_FP] learn from, er,[FE_FP] learn from[FE_RT] the foreign countries the advanced technology and experience, er,[FE_FP] to improve ours[SD] and at the same time we hope to pro provide,[FE…
The purpose for holding this trade affair is aimed, er,[FE_FP] aimed[FE_RT] at strengthened[GE] international exchange and and[FE_RT] cooperation. We wish to you, er[FE_FP]. We wish to learn[FE_RP] to from[GE] the, er[FE_FP], learn to from[FE_RT][GE] the foreign plants and business cop,[PE] companies of their experience and skills in order to, in order to,[FE_RT] m[FE_FP] ...[FE_SP] provide a mar…
The aim for is to hold[FE_RP] such [GE] exhibition is to enforce the ...[FE_SP] exchange of international ...[FE_SP] between international[FE_RP] members and corporation among the members in this field. We hope to build a window and [GE] bridge for the ...[FE_SP] domestic [ID] factories and various of this kind of[GE] goods and take advantage of the advance technology and experience of[ID] the fo…
The purpose of holding a uhm[FE_FP] the purpose of holding[FE_RT] the exhibition er[FE_FP] is er[FE_FP] is[FE_RT] to, is to[FE_RT], is[FE_RT] ...[FE_SP] is to[FE_RT] ...[FE_SP] enhance the international [ID] cooperation uhm[FE_FP] ...[FE_SP] cooperation[FE_RT] yeah. We [GE] really in a wish and[GE] to ...[FE_SP] to[FE_RT] learn from the ...[FE_SP] uhm[FE_FP] foreign countries the ...[FE_SP] the[F…
Hm,[FE_FP] the purpose, hm,[FE_FP] that we hold this meeting is, hm,[FE_FP] strengthen, hm,[FE_FP] the com, hm,[FE_FP] the communication[FE_RP] and cooperation in this theory, in this field,[FE_RP] hm,[FE_FP] in the[FE_RP] ...[FE_SP]. We heard that, uhm,[FE_FP] this, m,[FE_FP] hum,[FE_FP] this[FE_RT] exhibition can help us, help[FE_RT], hm[FE_FP], China and foreign countries, uhm,[FE_FP] for Chin…
The purpose of our holding such an exhibition, exhibition[FE_RT] is to strengthen the international exchange and cooperation in this field. We wish that by, by[FE_RT] referring and learning from this advanced technology, we can, er,[FE_FP] er,[FE_FP] offer a great opportunity and, er,[FE_FP] a window and a bridge for the, for the[FE_RT] world, manufacturer and sales people[SD] of the field to, to…
The, the[FE_RT] purpose for this exhibition is to strengthen corporation and exchange in this field. They hope that through this exhibition we can learned[GE] a lot from, from[FE_RT] the foreign countries, the knowledge[SD] and experience to provide a good environments[GE] for the, for the[FE_RT] manufacture and intermediate business[SD] for them to, to[FE_RT] develop ......[FE_LP] to, to[FE_RT] …
This exhibition is aimed to[GE] strengthen[GE] ...[FE_SP]the cooperation and exchange in this industrial in ...[FE_SP] the international world[FE_RP]. We hope that this exhibition ...[FE_SP] can ...[FE_SP] give some good examples of the ou[PE] advanced oversea cooperation and technology[GE] to the enterprises in China. And we hope thats[GE] er[FE_FP] this exhibition can supply a window and [GE] b…
Our purpose for this international fair is to, to,[FE_RT] er,[FE_FP] accelerate the international communication and our cooperation. We hope, er,[FE_FP] from this fair, we can learn the advanced technology and the advance[GE] ...er[FE_FP], the experience[SD] from abroad[ID], and provide a chance to communicate, ah,[FE_FP] tech[PE] ...[FE_SP] technology,[FE_RP][ID uhm,[FE_FP] show their products, …
The purpose for us to hold this fair is to enhance the international communication and cooperation in this field. We hope, through this fair, to study, and from the overseas ...[FE_SP] advanced technology and experience[SD]. And also ...[FE_SP] we are willing to provide a window or a channel for the producers and distributors, those[GE] at home and abroad to ...[FE_SP] exchange their technology a…
Our aim to, err,[FE_FP] the purpose,[FE_RP] the purpose[FE_RT] of this, err,[FE_FP] of our[FE_RP] hold[GE] this exhibition is to enhance the international corporation and exchange in this field. We can learn from the, er,[FE_FP] we can learn,[FE_RT] learn from[FE_RT] the, er,[FE_FP] foreign advanced ik[PE] technology and experiences and we can also offer, offer[FE_RT] the opportunity for the oper…
Our purpose to hold this exhibition is to a[FE_FP] enhance the international contact and cooperation in this field. We hope, we hope[FE_RT] to study the for ...[FE_SP] err[FE_FP] ...[FE_SP] foreign country[SD] ...[FE_SP] err[FE_FP] ...[FE_SP] foreign country[SD][FE_RT] ...[FE_SP] err[FE_FP] ...[FE_SP] foreign countries'[FE_RP] advanced ad[PE] manager experience[SD] management experience[SD] and l…
Ok, the purposes of this exhibition ...[FE_SP] err[FE_FP]...[FE_SP] first to sponsor[SD], is that, err,[FE_FP] the strength[GE] of cooperation and communication with the international ...[FE_SP] err[FE_FP] ...[FE_SP] in[FE_RP] ...[FE_SP] inter[FE_RP] ...[FE_SP] internationally[FE_RP]. It is our hope that we like to ...[FE_SP] err[FE_FP] ...[FE_SP] draw upon and learn something from ...[FE_SP] err…
The purpose we hold this exhibition is to strengthen the international exchange and cooperation in this field. We want to learn from the advanced technology and experience from uhm[FE_FP] foreign ...factory[GE] and uhm[FE_FP] dealers ...[FE_SP]and provide them with a ...[FE_SP] a[FE_RT] bridge and window to exchange their experiences[ID] and to exhibit to show their products. Meanwhile, it can ..…
Our purpose to hold this meeting is that en[FE_FP] to our purpose to hold this meeting[FE_RT] is to ...[FE_SP] strengthen the international cooperation and communication ...[FE_SP] in this field. We want to learn from the foreign advanced [ID] experience in this field and provide an opportunity for the foreign and domestic companies to exchange technologies, display products. Meanwhile we want to…
The goal, we, we[FE_RT], we[FE_RT] carry out, we[FE_RT], we carry out,[FE_RT] uhm[FE_FP], the isbi,[SD] uhm[FE_FP], exhibition, is to empha,[PE] emphasize the international communication and cooperation in this field. We [GE] to learn the advantage[GE], knowledge[SD] and experience of foreign country, uhm[FE_FP], abroad[SD], uhm[FE_FP], factories and sellers to under, to know,[FE_RP] to know[FE_R…
The purpose of our eksp[SD], er,[FE_FP] exhibition is to promote, er[FE_FP], promote[FE_RT] the exchange and cooperation in this area[PE], in this field[FE_RP]. We hope to learn and, we hope to learn and[FE_RT] use the foreign technologies and...[ID][FE_SP] and[FE_RT], er,[FE_FP] offer, er[FE_FP] a bridge and a window for the factories and the producers, er,[FE_FP] to exchange their technology an…
The purpose of this exhibition fair[GE] is to enhance the international interchange and cooperation in this area. We hope with this exhibition fair[GE] we can learn the international advanced technology and experience and provide a bridge for the ...[FE_SP] factory and business ...[FE_SP] man[SD] of this area to exchange the technology and exhibit their products. And pro and[FE_RP] we would provi…
The purpose of our this[GE] musical instrument exhibition is to strengthen the international exchange and corporation in this field. We hope fro[PE], through this exhibition, we can learn from the at-once[SD] technology and experience from abroad and also to[GE] provide an opportunity to[GE] ...[FE_SP] the ...[FE_SP] manufacturers and retailers in the international[ID] ...[FE_SP] field to exchang…
The purpose for this show is to strengthen ...[FE_SP] the communication and cooperation ...[FE_SP] among the international business in this field. We hope that we can learn from each other, er,[FE_FP] other[FE_RT] ones[GE] exp,[PE] experience ...[FE_SP] and also we hope we can offer, the, er,[FE_FP] factories and businessmen,[SD] uhm,[FE_FP] businessmen[FE_RT] from all over the, all over the[FE_R…
The purpose for this exhibition is to uhm reinforce the ...[FE_SP] international exchange in this area. We hope we can study ...[FE_SP] the hm[FE_FP] foreign advanced technology in[GE] the experience and offer a bridge for...[FE_SP] for...[FE_SP] for the er[FE_FP] er[FE_FP] factory ...[FE_SP] for the factory[FE_RT] m[FE_FP] to ...[FE_SP] show their er products ...[FE_SP] from ...[FE_SP] internal …
The purpose of us to hold such a er[FE_FP] di[PE]di[PE]...[PE] display hall [GE] because we are in[PE]...[PE] increase[GE] the communication and corporation of th[PE]...[FE_SP] this area. We hoped to [GE] such an exhibition will be er[FE_FP] help us[FE_RP] to learn the adv advan[PE]...[FE_SP] advanced technology and other successful experience of foreign partners[SD]. At the same time, we'd hope …
Our purpose to hold this [ID]...[ID][GE] to, to[FE_RT] hold this, er,[FE_RT] exhibition is to communicate and cooperate internationally. We hope to take this opportunity ...[FE_SP] to the ...[FE_SP] to the[FE_RT] foreign countries and our, er[FE_FP], native country[SD], er[FE_FP], to and native ...[FE_SP] companies[FE_RP], er,[FE_FP] to ...[FE_SP] study the foreign technology and experience. And …
The purpose is, of this exhibition is to enhance the international, er,[FE_FP] international communication and cooperation in this field. ...[FE_SP] We hope that by this exhibition, ...[FE_SP] we ...[FE_SP] we[FE_RT] can, er,[FE_FP] we,[FE_RT] we[FE_RT] can study the, the[FE_RT] advanced technology and experience of the foreign ...[FE_SP] of the foreign[FE_RT] of the foreign[FE_RT] factories, hm[…
The purpose of this exhibition is to strengthen the international communication and cooperation on this field of musical instruments. We hope that we can learn lesson and learn from each other[SD] of, about[FE_RP] the experience, about the experience[FE_RT] of the instrument and show this experience to the distributor[GE] and sales department[SD] all of the world,[SD] so that this is a platform o…
The purpose of this exhibition is to strengthen the international cooperation cooperation and communication in this field. We hope we can learn some advanced technology and experience from abroad. So that we can provide a crucial opportunity for the manufacturers and suppliers, both in China and abroad to...[FE_SP] exchange the technology, the experience and show their own products. At the same t…
And the purpose of holding this exposition is to stress international uhm[FE_FP] cooperation [ID] in the sector. Uhm[FE_FP] we have to cite[SD] and learn er[FE_FP] the sophisticated experiences from, [ID] er[FE_FP] from abroad [FE_RT] uhm[FE_FP] sophisticated technology and experiences from broad[GE] and to provide a bridge and [GE] window for the manufacturers and traders to know more about mark…
Uhm,[FE_FP] the purpose we ...[FE_SP] hold this exhibition is to strengthen the international exchange and cooperation of the ...[FE_SP] people in this aspect. We hold that through this exhibition, we can learn the advanced technology and experience from the foreign country and ...[FE_SP] help the factories, e,[FE_FP] help the domestic factories [FE_RP] and distributor[GE] to exchange them, er,[F…
The purpose of holding this pro[PE], program is in order to strengthen the international communication and cooperation, um[FE_FP], in this, er[FE_FP],... in this[FE_RT] field. We hope that we can bring in, and um[FE_FP], studied advanced um[FE_FP], the, the [FE_RT] advanced experiences, um[FE_FP], of the, from the[FE_RP] foreign, from the foreigners[FE_RP], and um[FE_FP], provide um[FE_FP], one w…
The purpose we, the purpose we[FE_RT] have this exhibition is to strengthen, is to strengthen[FE_RT] the international communication and coper(ration)[PE], cooperation[FE_RP] in this field. We hope that, we hope that[FE_RT] we can, we can[FE_RT] borrow or learn the, and learn this[FE_RP] experience and also we can learn the, er[FE_FP], advanced technology. Besides, we also have to provide, we als…
Our purpose to ...[FE_SP] to[FE_RT] make this er[FE_FP] this[FE_RT] exposition is to enhance ...[FE_SP] the exchange and communication, er[FE_FP] ...[FE_SP] enhance the international exchange and communication [FE_RP] in this area. We hope to, er[FE_FP], learn the ...[FE_SP] advanced technology and experience, er,[FE_FP] in the ...[FE_SP] in[FE_RT], in[FE_RT] the outside world. And we also hope e…
The purpose for this fair is to er[FE_FP] strengthen the international communication and operation in this field. Through this fair, we hope er[FE_FP] the domestic product the producers[FE_RP], er[FE_FP] suppliers, sellers can learn from the er[FE_FP] can learn er[FE_FP] from[FE_RT] the er[FE_FP] foreign er[FE_FP] enterprises of their experience [ID] and have and and[FE_RT] can communicate with t…
The purpose of this exhibition is to enhance the international communication and cooperation in this field. We hope we can borrow and learn the technology and experience from the foreign ...[FE_SP] manufactures and we hope we can provide, pro,[PE] provide[FE_RP] a window and a bridge for the domestic factory[GE] and the ...[FE_SP] wholesaler[GE] to communicate the technology and exhibit their pro…
The purpose of this exhibit is to enhance the international cooperation and communication ...[FE_SP] in this field. We hope that we can learn from and also borrow the advanced experiences[GE] and techniques from foreign countries, and also we hope that we can offer an opportunity to manufacturers and business people[SD], en,[FE_FP] to understand, en,[FE_FP] the markets, and to ...[FE_SP] practice…
Our purpose to holding this fair is to improve the international communication and cooperation on the music. I[SD] hope for this fair I[SD] can we can learn from the experience [SD] of the Chinese and the foreign countries and supplied and supply[FE_RP] er[FE_FP] the factory[ID] and em[FE_FP] er[FE_FP] the chance the chance[FE_RT] to communicate and development[SD]. Er[FE_FP] I[SD] hope this will…
Our purpose of this exhibition is to strengthen, is to strengthen[FE_RT] the ...[FE_SP] the[FE_RT] culture and culture[FE_RP] exchange in, the international culture exchange in this field and its cooperation. We hope that we could learn and borrow the ...[FE_SP] advanced, the advanced[FE_RT] technology and experience from abroad and provide a ...[FE_SP] a[FE_RT], as[FE_RP] a, [FE_RP] provide ...[…
The purpose of our exhibition is to strengthen the international exchanges and cooperation with ...[FE_SP] with[FE_RT] our foreign friends within this area. To learn advanced technology and managerial experience[SD] from our foreign counterpart, ...[FE_SP] and also provide an opportunity for our Chinese producer[GE] and dealers [GE] an opportunity to ...[FE_SP] exchange th[PE] technology ...[FE_S…
The influence[SD] to hold[GE] this exhibition is to enhance, er[FE_FP]...[GE] the er[FE_FP] exchange and cooperation, er[FE_FP], of course internationally[SD] in this area. We hope that through this exhibition, er[FE_FP] ... [FE_SP] we can[FE_RT] er[FE_FP] ... [FE_SP] we can[FE_RT] actually exchange and learn the er[FE_FP] advanced technology [ID] er[FE_FP] ... [FE_SP] from abroad, and er[FE_FP] …
Our purpose of this exhibition is to strengthen the international exchanges and cooperations in this field. We hoped through this exhibition, we can learn the advanced technology from abroad. We can accumulate ex[PE], valuable experience and we hope we can also provide the windows and the bridges for the domestic manufacturers and foreign agents[SD] to know more about information about the foreig…
The er[FE_FP] aim of exhibition is to strengthen the uhm[FE_FP] ...[FE_SP] communication and the cooperation in this area among the ...[FE_SP] all the[FE_RP] companies. En[FE_FP] we hope that we could er[FE_FP] er[FE_FP] study the techniques of uhm[FE_FP] the develop developed er[FE_FP] the com company to know their skills and to offer the er[FE_FP] the chance to er[FE_FP] for those companies to …
The purpose of holding such an, an[FE_RT], an[FE_RT] ex[PE], exhibi[PE], exhibition is to, er[FE_FP], enforce the international communication and cooperation in this area. Er.[FE_FP] We hope, er,[FE_FP] to learn from abroad, from[GE] both at home and abroad,[FE_RP] en[FE_FP], the, er,[FE_FP] science[SD] and, er,[FE_FP] experience, er,[FE_FP] in order to, er[FE_FP], ...[FE_SP] ,en[FE_FP], er,[FE_F…
The purpose of us to hold this exhibition is to promote international cooperation in this field. I hope er[FE_FP] we can provide an opportunity for hm[FE_FP] the er[FE_FP] for the[FE_RT] producing...[FE_SP]for the producing[FE_RT] a factory[SD] and dealers[SD] to understand the market, communicate technology and exhibit their products er[FE_FP] so that they could learn from ...[FE_SP] er[FE_FP] l…
The purpose of, of[FE_RT] our exhibition is ...[FE_SP] to in-[PE] is to[FE_RT] strength the cooperation [ID] of, of[FE_RT] every country of the countries[FE_RP] in our world. We hope this time we can ...[FE_SP] absorb and learn the ...[FE_SP] the advanced experience [ID] of the of foreign[ID] countries and provided[GE] a and provided[GE] a,[FE_RT] a [FE_RT] win a chance[FE_RP] provide a chance[FE…
The purpose of this er[FE_FP] exhibition is to enhance er international cooperation and communication within this field. We hope to learn the advanced er[FE_FP] technologies and experience form abroad. And we hope to provide for the er[FE_FP] factories and en[FE_FP] sellers within China [ID] the opportunity and bridge to er[FE_FP] to[FE_RT] show er[FE_FP] their own products, to learn from other e…
The purpose we ...[FE_SP] we[FE_RT] hold this kind of exhibition is to ...[FE_SP] enhance the international communication and the cooperation in this area. We hope that er[FE_FP] through this kind of exhibition we can learn something from er[FE_FP] the foreign countries from the foreign factories[FE_RP] in this area ...[FE_SP] when we provide the foreign and national factories er[FE_FP] er[FE_FP]…
The purpose of holding this conference is er[FE_FP] to strengthen an the[FE_RP] er[FE_FP] exchange and com[PE] er[FE_FP] cooperation with the foreign partmancy[SD]. We hope to er[FE_FP] learn from the er[FE_FP] national[SD] and international er[FE_FP] ... [FE_SP] er [FE_FP]...[FE_SP][ID] cooperations[SD] and er[FE_FP] di er[FE_FP] ...[FE_SP] deliveries[SD] and to improve er[FE_FP] the ...[FE_SP] …
Our purpose to hold this exhibition is to strength the international communications and cooperation in this area. We hope to learn the advance technology and experience from other countries to work as a bridge for the pro[PE] pro[PE] productors[FE_RP] and agent[GE] from inner or outside of China[SD] to communicate and show their products. At the same time, we provide a good chance for the person …
Operate this affairs ...[FE_SP] er[FE_FP] not to the relationships with the world[ID][SD]. We hope to learn from the foreign countries[ID] in other two display[ID] all kinds of instruments to the customers[ID][SD]. At the same time, we offer the chance[ID] to the customers that that buy our, ...,[FE_SP] our goods[FE_RT][ID][SD]. So far, there have been over two hundred and seventy, ...[FE_SP], se…
Purpose of this exhibition is to promote the international communication and cooperation in this field, in this field[FE_RT]. We wish to introduce foreign advanced science[SD] and technology and experience to our manufacturers and agencies, also made this exhibition work[SD] as a window or [GE] bridge to introduce manufacturer[GE] and agencies to the outside world[ID]. Meanwhile, it is, it is[FE_…
This purpose on[GE] holding this exhibition is to enforce the communication and cooperation, er,[FE_FP] in this area of er,[FE_FP] in the world[FE_RP]. We hope to use and learn the foreign technique and ex[PE] experience, uhm[FE_FP], and give the, give a[FE_RP] a[FE_RT] window and a bridge to show the products and communicate the technique......[FE_LP] or for the pro[PE] production, er[FE_FP], fo…
The purpose for us to, ...[FE_SP] to[FE_RT], to[FE_RT] open this, to organize[FE_RT] this treat [SD] is to strengthen the exchange[ID] in in [FE_RT] in [FE_RT] ...[FE_SP] strengthen in[FE_RP] the international exchange[FE_RT]. We hope we can use this er[FE_FP] treat[SD] to ...[FE_SP] for[FE_RP] the manufactures and operators[SD] to know the er[FE_FP] the latest knowledge[SD] and display the produ…
Our purpose of this exhibition is to advan-[PE], is to advance[FE_RP] the communication and cooperation in the global, er,[FE_FP] view[SD]. We hope to use this opportunity to learn the experience [ID] abroad and provide [GE] chance for the, er[FE_FP], domestic manufactural[GE] and uhm[FE_FP], er[FE_FP], business people,[SD] uhm[FE_FP], to, m[FE_FP], learn the, er[FE_FP], technology and uhm[FE_FP]…
The purpose, er[FE_FP]...[FE_SP] the purpose[FE_RT] of, er[FE_FP], the purpose[FE_RT] er[FE_FP]...[FE_SP] that we hold this exhibition is to strengthen the international communication er[FE_FP] international communication[FE_RT] and cooperation in this field. Uhm[FE_FP], in hope the, er[FE_FP], I am hope that[FE_RP] from this we can learn some advanced technological, er[FE_FP] technology[FE_RP] a…
Er,[FE_FP] the purpose of this fair is to strengthen er[FE_FP] the ...[FE_SP] strengthen the[FE_RT] communication and exchange of international ...[FE_SP] er[FE_FP] of international[FE_RT] communication (communigation)[PE] and exchange in this area. Er[FE_FP], ...[FE_SP] we hope (hopu)[PE] to ...[FE_SP] ab[PE], absorb (absorber)[SD] and introduce the ...[FE_SP] international advanced technology a…
The purpose of this exhibition is to stress the exchange and cooperation in, er,[FE_FP] with the international countries in this area. we hope, er[FE_FP], to learn the advanced technology and experience of the foreign countries and er[FE_FP], applied[GE][SD] a bridge and a window for the domes(domestic)[SD] manufactures and sales er[FE_FP] companies to change[SD] their technologies and show their…
The purpose of holding this exhibition is to strength the inter-[PE] international communication and cooperation in this area. We hope er,[FE_FP] we hope[FE_RT] that we can, er[FE_FP], barrel[SD] the technology and experience from the advance country[SD] and provide the enterprises, uhm[FE_FP], in our country[SD] [GE] the technology as a window[SD] of communicating knowledge[SD] and the window of…
The purpose of this exhibition, er[FE_FP], is to enhance the exchanging [GE] cooperation in this field all over the world. We hope that this exhibition, er[FE_FP], can help us to learn from the, er,[FE_FP] advanced technology and experience of foreign...[FE_SP]countries, and to, er[FE_FP], and [FE_RP] it is our hope that we can provide the window and bridge for, er,[FE_FP] for domestic factories[…
The purpose for our exhibition is to promote the communication and cooperation between different countries in this field. We hope that through this exhibition, eh[FE_FP]...[FE_SP] we will...[FE_SP] eh[FE_FP]...[FE_SP] we will[FE_RT] provide a chance for the domestic producter[SD]....[FE_SP] eh[FE_FP]...manufacturers to learn from their foreign counterparts their experience and expertise and also.…
The purpose of this, hm[FE_FP], this[FE_RT] exhibition is to enforce the, the[FE_RT] communication and cooperation in this field in the world. We hope that this exhibition [ID] will help the manufactures and sellers, um[FE_FP], in, with[FE_RP] ...[FE_SP] a market [SD] and the opportunity to show their products[ID]. At the same time, we offer the people who are love music a good opportunity to, to…
The purpose of our holding this exhibition is to strengthen the international exchange and cooperation in this field. We hope that we can learn from the advanced technology and experiences from foreign enterprises and thus provide a window to, um[FE_FP] for the enterprises in China and abroad to exchange their technology and show their products. At the same time we provides[GE] and[GE] opportunit…
The purpose for us to hold this, ah,[FE_FP] to hold[FE_RT] this international fair is to, uhm[FE_FP], to[FE_RT] hold this international exhibition is to[FE_RP] strengthen the international exchanges and cooperations, ...[FE_SP] in this field. We hope, we hope,[FE_RT] uhm[FE_FP], we hope[FE_RT] from we holding[GE], hm[FE_FP], from we holding[GE][FE_RT] this exhibition we can er[FE_FP] borrow and l…
Our purpose in holding this exhibition is to strengthen the international communications and corporations in this field. We hope to learn from the advance experience of foreign ... er[FE_FP], of of[FE_RT] foreign[FE_RT] manufacturers their technology and experiences[ID], and also, to give a stage to[SD] our domestic manufactures and sellers for their exhibition and communications[SD]. We also hop…
Our aim of ...[FE_SP] hel,[PE] hel,[PE] our aim of holding this exhibition is to ...[FE_SP] is to strengthen the international exchanges and cooperations in this area. We hope, we hope[FE_RT], er,[FE_FP] we hope[FE_RT] this exhibition, we hope[FE_RT] ... [FE_SP] we can learn from ...[FE_SP], we can learn [FE_RP] ,er, learn,[FE_RT] the, learn[FE_RP] the ...[FE_SP] technology and experiences[GE] fr…
The purpose for us to hold this performance is [GE] strengthen the community and er[FE_FP] co[PE] cooperation between er[FE_FP] us and international. We wish to learn and borrow the er[FE_FP] er[FE_FP] advance[GE] er[FE_FP] ex[PE] ex[PE] experience from the er[FE_FP] foreign and civil er[FE_FP] industry er[FE_FP] technology[SD] and provide a chance and [GE] bridge to er[FE_FP] for[FE_RP] the fore…
We we[FE_RT] hold this exhibition, the aim of[FE_RT] the aim with[FE_RT] the aim um[FE_FP] we hold this exhibition[FE_RT] is to um[FE_FP] strengthen strengthen[FE_RT] the cooperation and strengthen the cooperation[FE_RT] and[ID]. Um[FE_FP]and for um[FE_FP] um[FE_FP] um[FE_FP] for[FE_RT] the the[FE_RT] for the [FE_RT] product[ID] for the factory[FE_RP] um[FE_FP] for factory[FE_RT] of um[FE_FP] dom…
Our aim of holding this exhibition is that is to[FE_RP] strengthen international communication and cooperation. We hope we can learn from the we hope we can learn something from[FE_RP] the um[FE_FP] advanced um[FE_FP] skills and experiences[GE] of the foreign countries and provided provided[FE_RT] provided[FE_RT] for um[FE_FP] all manufacturers and sellers [GE] some advanced um[FE_FP] skills and …
Er[FE_FP], the purpose, er,[FE_FP] the purpose[FE_RT] we, er[FE_FP], of,[FE_RP] er[FE_FP], this exhibit[FE_RP] we, we[FE_RT] hold, er,[FE_FP][ID] is to strengthen, er,[FE_FP] the international communication and cooperation in this field. Er,[FE_FP] we hope that by, er,[FE_FP] through[FE_FP] this exhibit, er,[FE_FP] we can, er,[FE_FP] er[FE_FP], we can[FE_RT] learn, er[FE_FP], we can learn[FE_RT] …
The purpose of [ID] the exhibition is to, strengthen the [ID] cooperation in this field. We hope that we can serve as a bridge for the manufacturers of in,[FE_RP] musical instruments to communicate each other and for them to, uhm,[FE_FP] exchange their information [SD] [ID] about this field and the products also, and the products too [SD]. Meanwhile, we can serve, we,[ID] we can serve[ID] as a, a…
The purpose of our exhibition is to ...[FE_SP] er,[FE_FP] strengthen the, er,[FE_FP] communica[PE] cation[PE] and cooperation ...[FE_SP] er[FE_FP], in these areas internationally. We hope that we can, m[FE_FP], er,[FE_FP] learn the ...[FE_SP] advanced technology and ...[FE_SP] er[FE_FP], the experience from the ...[FE_SP] from abroad[FE_RP] and ...[FE_SP] provide the chance for the, er[FE_FP], th…
Well, the purpose of our exhibition is to strengthen the international communication and cooperation in this field. We hope that we, we[FE_RT] can er,[FE_FP] learn and, learn[FE_RT] and er,[FE_FP] absolve[SD] ...[FE_SP] the techniques and experience of other advanced countries er[FE_FP] to provide the ne[PE] local manufacturers[SD] ...[FE_SP] the chances[SD] ...[FE_SP] to understand the market[SD…
The purpose of...[FE_SP] hm[FE_FP], the purpose of[FE_RT] carrying carrying[FE_RT] on[SD] this exhibition is to increase the corporation and communication in this field. Our company would like to take the opportunity to give to give[FE_RT] the domestic producer[GE] and retailers to, to[FE_RT] learn lesson from er[FE_FP], outside world about their experience in the technology[SD]. At the same time…
The purpose to ...[FE_SP] have this er[FE_FP] exhibition en[FE_FP] is to en[FE_FP] strong[SD] the communication and cooperation en[FE_FP] in the international[ID]. In hope [GE] ar[FE_FP] we can have er[FE_FP] communi [PE] we can en[FE_FP] have the communication[FE_RP] ar[FE_FP] in the technology, and experience, and an[FE_FP] we can have the opportunity to the er[FE_FP] native er[FE_FP] producer[…
The purpose for us to hold such a[GE] exhibition is to strengthen the international communication and co[PE], cooperation in this field. We hope we can learn some advanced experience and technology from the foreign enterprises, and we can offer...[FE_SP] a bridge to the manufacturers and distributors to exchange te[PE], technologies of the products and to establish cooperation[SD]. And we can als…
The purpose for us to hold this exhibition is to strength strengthen the international communication and cooperation in this field. We hope that we can learn the advanced technology and esprit[SD] from the foreign countries in order so that[GE] we can provide a window and [GE] bridge to for[FE_RP] the er[FE_FP] producers and agents to communicate their technology and also to show their products. …
The reason why we open we held[FE_RP] this exhibi[PE] exhibition[FE_RP] is to accelerate and improve the cooperation between countries internationally on that on this field[FE_RP]. We wish to learn from the companies of the western world[SD], the advanced technologies of theirs[GE] and improve our er[FE_FP][ID] manufactures and we've also want[GE] to provide an environment for the manufacturers a…
Uhm[FE_FP]...[FE_SP]our purpose ...[FE_SP] to to[FE_RT] hold this, uhm[FE_FP], er[FE_FP], exhibition, uhm[FE_FP], is, uhm[FE_FP], [GE] strengthen the communication, er[FE_FP], er[FE_FP], strengthen the international communication [FE_RP] in this uhm[FE_FP] uhm[FE_FP] area, ...[FE_SP] uhm[FE_FP], in this field [FE_RP]. Er,[FE_FP] we want to uhm[FE_FP] learn the uhm,[FE_FP] er[FE_FP], wh-one's,[PE]…
This meeting's p[PE], purpose[FE_RP] is to strengthen the international cooperation and communication in this area. We hope to study and learn, em[FE_FP], abroad in, ex[PE], experi, experi[FE_RT], experience[FE_RP] and ... technology and invite, em[FE_FP], invite[FE_RT] producer[GE] and seller[GE], er[FE_FP], environment and bridge[SD] to, em[FE_FP], show out their produ[PE], produ[FE_RT], pro[PE…
The purpose ...[FE_SP] of our holding this exhibition is ...[FE_SP] to ...[FE_SP] uhm[FE_FP], improve the, ...[FE_SP] uhm[FE_FP], communication and cooperation ...[FE_SP] in the, this[FE_RP] region. We want to ...[FE_SP] uhm,[FE_FP] uhm[FE_FP], study from the ...[FE_SP] foreigners, uhm[FE_FP], ...[FE_SP] and learn some, uhm[FE_FP], uhm[FE_FP], advanced, uhm[FE_FP], technology, and ...[FE_SP] expe…
The purpose for us to hold this exhibition is to ...[FE_SP] pay more attention to, to[FE_RT] the international er[FE_FP], cooperation and er[FE_FP], communication in this field. We hope to, we hope[FE_RT] er,[FE_FP] we can, er,[FE_FP] we can[FE_RT] learn from the foreign companies, er,[FE_FP] learn their, learn their[FE_RT] experience and their new technologies er,[FE_FP] to, to[FE_RT] provide er…
The purpose of holding such an exhibition is to strengthen the international communication and corporation in this field. We hope through this exhibition we can learn from, uhm[FE_FP] we can learn[FE_RP] the high expertise[SD] and technology from abroad and also provided the the[FE_RT] manufactories and business businessmen[FE_RP] a good window, good chances to to [FE_RT] learn the technology, to…
The purpose of ....[FE_SP] our holding this er[FE_FP] exhibition fair is to strengthen the international exchange and cooperation ...[FE_SP] regarding this ...[FE_SP] matter. Er[FE_FP] we hope we could er[FE_FP] ...[FE_SP] use this opportunity to work as a platform and bridge for the manufacturers and retailers to ex, to learn[FE_RP] from the experiences and technology from the international comm…
The purpose of the, em[FE_FP], of the...[FE_SP] communication, en[FE_FP] conferen(conference)[SD], communication(communicating)[GE], communicating[FE_RT] conference, is to increase the communication and cooperation in this field. We hope to em[FE_FP], take advantage of this chance, of this opportunity[FE_RP] of...[FE_SP] the conference to give ...[FE_SP] the ...[FE_SP] magani magani[FE_RT] magani…
The purse[SD] of this exhibition is that to promote the international cooperation and communication in this industry[SD]. Uhm[SD], we, we[FE_RT] hope we can borrow and learn the foreign, uhm[FE_FP], foreign [FE_RT] technology, hm[FE_FP], in experience[SD] to provide, to provide [FE_RT] the manufacturer[GE] and distributor[GE] with, uhm[FE_FP], with [FE_RT] the new window and bridge for new techno…
The purpose for us to er[FE_FP] to hold this er[FE_FP] display is to strengthen the cooperation and communication in this ah[FE_FP] er[FE_FP] in this[FE_RT] area. We hope er[FE_FP] ...[FE_SP] want [FE_RP] we want to [FE_RP] learn the er[FE_FP] advanced skills and experience from the outside[SD], and er[FE_FP] meanwhile, [GE] has the er[FE_FP] er[FE_FP] to open[FE_RP] open[FE_RT] the window and br…
The purposes of the exhibition is [GE] to, uhm[FE_FP], explore, er[FE_FP], to deeper,[FE_RP] er[FE_FP], the international, uhm[FE_FP], community[SD] and, co[PE], er,[FE_FP] cooperation in this field. We want to take this chance, for uhm[FE_FP], and domestic, [ID] uhm[FE_FP], enterprises and another businessman[SD] to study and learn, uhm[FE_FP], uhm[FE_FP], the technology and, experiences,[GE] uh…
Er,[FE_FP] the per,[PE] our purpose to hold this exhibition is to strengthen, to strengthen[FE_RT] the, er,[FE_FP] strengthen[FE_RT] the, communication and cooperation in this field. We hope to learn from the, er[FE_FP], the [FE_RT] advanced technology and experience from the foreign countries and to provide an opportunity for the national and international factories and trade agencies, to, to,[F…
Our purpose of holding this exhibition is to strengthen the ...[FE_SP] is to strengthen the [FE_RT] international exchange and cooperation in this area. We hope to learn the ...[FE_SP] we hope to learn the[FE_RT] advanced experience of foreign country[GE] and we also like to ...[FE_SP] er[FE_FP] do ...[FE_SP] eh[FE_FP] ...[FE_SP] we also like to[FE_RT] add a window and bridge[SD] for factory[GE] …
We hold this exhibition [GE] aiming at strengthening international exchange or co[PE] ...[FE_SP] [GE]and cooperation in this field. We hope this exhibition can provide an opportunity for us to learn advanced experience and technologies from foreign countries. And exhibitions serves[GE] as a window and a bridge for domestic instrument producer and retailers to get more information about market[SD]…
The reason that we ...[FE_SP] hold on[SD] this exhibition is to accelerate and strongen[SD] the international cooperation and inti-cooperation[SD] in this field. We hope we could study some technologies and experience, and, we will provide a market,[SD] ...[FE_SP] for the, for the[FE_RT] national[SD], er[FE_FP], manufactures and agents have[GE] a chance to ...[FE_SP] understand this market[SD] an…
Our purpose of held, holding[FE_RP] this exhibition is to strengthen the international relationship[SD] and cooperation of this field. E[FE_FP] we hope we can e[FE_FP] borrow the, the[FE_RT] advanced ex[PE]- technology and experience of, of,[FE_RT] of[FE_RT] ...[FE_SP] foreign countries and provide , e[FE_FP] ...[GE][FE_SP] window, provide a communication bridge[FE_RP] for the internal and exerti…
The purpose to hold this exhibition is to strengthen the international communication and cooperation...[FE_SP] in this field. We hope to use this opportunity to exchange to[GE] advance technology[GE] and experience and provide an opportunity and forum to the manufacturers and distributors to exchange advanced technology[GE] and display their own products. At the same time, we also hope to provide…
The purpose of, eh,[FE_FP] holding, eh,[FE_FP] this fair is to ...[FE_SP] is to[FE_RT] improve and strength, strengthen[FE_RP] the exchange and cooperation in this, eh[FE_FP], in International[FE_RP] [GE] in this field[FE_RP]. We, we[FE_RT] hope, eh,[FE_FP] we hope[PE] that, eh[FE_FP], when we learn, en[FE_FP], foreign technology and experience[SD] from abroad, we can provide, eh[FE_FP], eh[FE_FP…
The perpose[SD], um[FE_FP], for this exhibition is to strengthen, um[FE_FP], the commu[PE]...um[FE_FP], strengthen the communication[FE_RP] and cooperation...[FE_SP] in this, um[FE_FP], in this[FE_RT] field. We want to borrow the advanced technology, um[FE_FP], from abroad, um[FE_FP], from abroad[FE_RT], um[FE_FP], to help the agencies and businessmen, um[FE_FP], [GE] home and abroad to familiriz…
The purpose of this exhibition is to enhance, the er[FE_FP], the[FE_RT] international [ID] cooperation in this field. I hope, I hope[FE_RT] we can learn some advanced technology[GE] [ID] from foreign countries and create a chance for the...[FE_SP] domestic manufacturers and uhm[FE_FP] businessmen to ex[PE] exhibit their products and ...[FE_SP] and let them to communicates [SD]. At the same time, …
The purpose our exhibition is to strengthen the exchange cooperation across border in terms of musical instruments. We hope to learn from the overseas countries the advanced technology[GE] and experience and we would like to provide such a platform for the manufacturers and salors [SD] at home and broad[SD] to exchange their technologies and presents their products. Meanwhile, we also provide a g…
The goal of this exhibition(esibition)[SD] is to enhance, enhance[FE_RT] its international exchange [GE] cooperation in this field. We, we [FE_RT] hope to, we hope to [FE_RT] join the experience and technology[SD], and share technology from abroad[SD], and to offer the opportunity for...[FE_RT] for[FE_RT] markets from both at home abroad[SD] to exchange, exchange[FE_RT] the technology and, and to…
Our purpose hold[GE] this exhibition is to er[GE] pro[PE]...[FE_SP] promote[FE_RP] the communication and, ...[FE_RP] and[FE_RT] relationship[SD] between other international factories [SD] in this field. In order to en[GE] make en [GE] to learn the advanced technology and good experiences from abroad[GE] factories en[GE][SD]. We hold this exhibition and I[SD] hope that in this time our manufacture…
The purpose of our holding the, er[FE_FP], exhibition, is to improve the communication, international communication[FE_RP], and cooperation in this field. We hope to learn from the advanced technology[GE] and experience of foreign countries to, er[FE_FP], provide a window and [GE] bridge for the manufacturers and busi[PE], businessmen of knowing about ,er[FE_FP], [SD] the technology and products.…
We organize this ...[FE_SP] exhibition to ...[FE_SP] improve ...[FE_SP] the international communication and cooperation in this ar[PE], area[FE_RP]. We hope to learn from the advanced technology[GE] [ID]...[FE_SP] from the ...[FE_SP] overseas countries, and to ...[FE_SP] and also[FE_RP] we hope to ...[FE_SP] exchange ...[FE_SP] experiences[FE_RP] ...[FE_SP] with them, so that ...[FE_SP] all the m…
The aim of our this[FE_RP] exhibition is to strengthens (strengthen)[GE] the international communication and cooperation. We want to learn the advanced technology and skills[ID] en[FE_FP] from the foreign country,[GE] and provide [GE] chance, and windows[GE] bridge for the destinate producers en[FE_FP] to learn new skills[SD]. And at the same time, we also provide the chance for the people who lo…
The purpose of holding this exhibition is to promote the, eh[FE_FP], the international cooperation, and, communication between the, eh[FE_FP], in this field. We hope to learn from the foreign countries [ID] and so that, eh[FE_FP], so that[FE_RT] the, eh[FE_FP], ...[FE_SP] the[FE_RT] companies, eh[FE_FP], the companies[FE_RT] in China, could have a, eh[FE_FP], bridge, or, window, eh[FE_FP], so tha…
The purpose of our holding this exhibition is to strengthen the cooperation and communication in the international areas, of a in this region, in this area [FE_RP]. We hope to learn from the advanced foreign experience and technology[GE] and we hope to offer a ...[FE_SP] bridge and a window for the domestic manufacturer[FE_SP] and and[FE_RT] businessmen to know about the market [SD] and show thei…
The purpose of this hesibition [SD], is [GE] strengthen the cooperation and exchange with, en[FE_FP], other enterprise in this field. Through this exhibition, I hope, er[FE_FP], it will, er,[FE_FP] we can absorb[FE_RP], en[FE_FP], the advance technology[ID] from other enterprise[GE] and create a, a[FE_RT] chance for the enterprise, er[FE_FP], domestic, in domestic and abroad to exchange the techn…
The purpose that we er[FE_FP] hold this exhibition is to strengthen the international exchange and cooperation in this field. Er[FE_FP] ...[FE_SP] We'd like to er[FE_FP] learn the er[FE_FP] learn the[FE_RT] foreign advantage[SD] we'd like to learn the foreign er[FE_FP] advanced technology[FE_RT] er[FE_FP] ...[FE_SP] to er[FE_FP] to[FE_RT] er[FE_FP] give a window er[FE_FP] and bridge to the domest…
The purpose of this, er[FE_FP] the purpose of, of[FE_FP] this[FE_FP] exhibition is to strengthen our cooperation and, and[FE_FP] influment of our discussion[SD]. Through this exhibition, we hope to learn, er[FE_FP], learn[FE_RT] the foreign country's advanced experience and top knowledge. And provide a, and provide a[FE_RT] bridge for the manufactures and hose[SD], er[FE_FP], hostlers[SD] in the,…
The purpose of this exhibition is to strengthen the communication and co[PE], cooperation, international communication and cooperation in this field. We hope the ...[FE_SP] take the[FE_RP] er[FE_FP] in the foreign advanced technology technology[FE_RP][GE] and experience for reference in order for the er[FE_FP] the [FE_RT] ...[FE_SP] abroad uhm[FE_FP] domestic [SD] producers and sales [SD] ...[FE_…
The purpose to...[FE_SP] give such...[FE_SP] [GE] exhibition is to...[FE_SP] uhm[GE] enhance the...[FE_SP] the[FE_RT] corporation and interaction of of[FE_RT] er[FE_SP] international[GE]. We hope...[GE] we hope[GE] to...[GE] learn from...[GE] from[GE] the...[GE] advanced technology [ID] abroad and give the...[GE] give the[GE] internal er[GE] in...[GE] er[GE] industries companies[ID] the experienc…
The purpose to hold this exhibition is to strengthen the international change and international cooperation in this area. We hope that under this exhibition we can learn from the advanced technology[SD] and experience and apply for the factory[SD] of this area both abroad or at home[SD] an opportunity to know and to exchange their ability to exhibit their products and cooperate together. Moreover…
Our purpose of this exhibition is to, hm[FE_FP], enforce their communication and cooperation in this field. Hm[FE_FP], through this opportunity, we want to ...[FE_SP] we[FE_RT], hm[FE_FP], we want to,[FE_RT] hm,[FE_FP] have the advanced technology[FE_RT] and experience of the foreign company[FE_RT], hm[FE_FP], hm[FE_FP], to be, hm[FE_FP], hm[FE_FP], to be[FE_RT], hm[FE_FP], we will learn (learned…
The ...[FE_SP] the purpose of our ...[FE_SP] of our[FE_SP] exhibit[PE] ...[FE_SP] exhibition[FE_RP] ... [FE_SP] is to ...[FE_SP] is to[FE_RT] strength[SD] ... [FE_SP] is to strength[FE_RT][SD] the communication and...[FE_SP] the communication [FE_RT] ...[FE_SP] and the cooperation in this field. Of inter[PE] ...[FE_SP] o[PE] ...[FE_SP] of international[FE_RP] ...[FE_SP] of international[FE_RT][SD…
During this meeting, the expects[PE] and ...[FE_SP] er[FE_FP], learners from different countries[ID], er[FE_FP], give, has given[FE_RP] us, many suggestions to, the protection and...[FE_SP] improvement of our old city..[ID] <CE2>er[FE_FP], On behalf of the ...[FE_SP]government[ID], I'd like to say<see>[PE] ...[FE_SP] thanks to all the, efforts of the experts. <CE3>It's[ID], the[GE] old and beauti…
During this conference, experts from all over the world<vorld>[PE] made their fiece discussion[GE] and propose[GE] many,sugg, advice<adwize>[PE][FE_RP] and suggestions towards the, protection and rebuild[GE] <reflash>[SD] of the old, the ancient district of the city. <CE2>Here, er[FE_FP], now, er[FE_FP] ...[FE_SP] on behalf of, er[FE_FP], our city's government[ID], I would like to express my sinc…
er[FE_FP] During [GE] meeting expert, experts[FE_RP] from[ID] speak[GE] what they want to say and give[GE] their<they> overviews er[FE_FP] ...[FE_SP] to give suggestion[GE] on how to protect and re ...[FE_SP] er[FE_FP] ...[FE_SP] renovates[GE][FE_RP] the old build, the old city[FE_RP]. <CE2> Now I will er[FE_FP], express er[FE_FP] ...[FE_SP] my heartfelt thanks for all experts on the behalf of th…
During this meeting, from, the[FE_RP], so many foreign countries experts give[GE] the old city some suggestions, and give some policies[SD], to protect, protected[FE_RP][GE] this city. <CE2> Now, outlands er[FE_FP] ...[FE_SP] our[GE], instead of our government, er[FE_FP] ...[FE_SP] to thanks[GE] all the experts[ID] to give[GE] us so many suggestions[ID]. <CE3> Dragon city is[GE] abeau, beautiful[…
At the meeting, experts and specialists[SD] from different countries[ID], er[FE_FP] ...[FE_SP] raise[GE] different opinions ...[FE_SP] to the protection of[GE] reconstruction of the old city. They actively raise opinions to it[SD]. <CE2> Here, on behalf of the municipal government, and committee of the city, I would like to extend<tent> our earnest thanks to those per, experts[FE_RP] and speciali…
During the meeting, er[FE_FP] ...[FE_SP] experts and scholars from different countries and different areas, er[FE_FP] ...[FE_SP] ac ...[FE_SP] actively[FE_RP] show their opinions and ...[FE_SP] er[FE_FP] ...[FE_SP] and[FE_RT] views to protect[ID] the old city. <CE2> Here, on behalf of the, er[FE_FP] ...[FE_SP] government and, the, ...[FE_SP] the[FE_RT] government and the er[FE_FP] ...[FE_SP] of t…
During the meeting, the experts and, the experts[FE_RT] and scholars from different areas[ID], er[FE_FP] ...[FE_SP] talks[GE] about what they like to do and give I ...[FE_SP] and give proposals[FE_RP] and ideas to er[FE_FP] ...[FE_SP] promote the , er[FE_FP] ......[FE_LP] the[FE_RT] ...[FE_SP] er[FE_FP] ...[FE_SP] the [FE_RT], of the[FE_RP] old town. <CE2> Now I will pres, presented[FE_RP] for th…
During the meeting period[SD], specialists<suspecialists>[PE] and the researchers from all of , all of[FE_RT] the world, said what they wanted to say and offered many advice to[ID] renew the old city <cities>[GE] and, contribute[GE] their good ideas. <CE2> I repre, as a representative[FE_RP][ID], I thanked all the specialists and, er[FE_FP] ...[FE_SP] from[FE_RP] ...[FE_SP]from[FE_RT] my bottom o…
During this conference, er[FE_FP], the experts and ...[FE_SP] er[FE_FP], scholars<scholor>[PE] from er[FE_FP] different countries and different areas, er[FE_FP], speak[GE] out their minds, er[FE_FP], to offer plans<plan>[GE] and ideas<ides>[PE] to the, for the[FE_RP] protection and renew[GE] for the old city. <CE2> Here, I'm on behalf of the, er[FE_FP], city government[ID] to be grateful to all o…
During the section[SD], er[FE_FP], many experts from<flom>[PE] the different countries open[GE] their minds to actively, er[FE_FP], pro, actively protect<prac>[FE_RT][PE][ID] the old wall[SD]. <CE2> So, I high[GE] value of the hard working[GE] of the experts toward the protection of old wall of Longchen[ID]. <CE3> Longchen is an old and beautiful city, with the 2500 history is, which is[FE_RP] th…
During this seminar[SD], experts and professionals from all over the world get[GE] all their opinions to protect and renew the old city. <CE2> Here, on behalf of the[ID] government, and ...[FE_SP] municipal<mernicipal>[PE] government, and the communist party of the city[SD], I would like to extend my, my[FE_RT], heartfelt appreciation for the experts to do their hard work[GE]. <CE3> Longchen is a…
During this conference, some experts and scholars from different countries[ID], er[FE_FP] ...[FE_SP] er[FE_FP] ...[FE_SP] actively er[FE_FP] ...[FE_SP]to, to propose[GE] their opinions and their suggestions, in order[FE_FP] to protect and renew this old city. <CE2> Here, on this occasion, on behalf of ...[FE_SP] our ...[FE_SP] our[FE_RT] government, ...[FE_SP]I want to , I want to[FE_RT] show my,…
During the seminar[SD], many experts and scholars from different countries and regions, provided their suggestions for, to[FE_RP] us to prevent and to improve[SD] the, the[FE_RT] ...[FE_SP] old city, so that we can do better[SD] in the city. <CE2> Here, on behalf of the [ID]committee and government, I want to thank all of you for the great efforts. <CE3> Long city is[GE] old and beautiful city, w…
In the meeting process<procise>[SD], er[FE_FP], the experts and ...[FE_SP] experts[FE_RT] and experts[FE_RT] from er[FE_FP], all regions[ID], they have talk, talk[FE_RT] warmly<warmerly>[PE] and, all the ...[FE_SP]various subject[SD], er[FE_FP], various suggestions[FE_RP] to the longchen's renewal and protection. <CE2> Here, on the behalf of, the, the[FE_RT] city[SD] government and city[SD] commi…
Over[SD] the conference, experts and scholars from all, from[FE_RP] different regions and countries all over the world, expressed their idea[GE] freely and openly, and energetically contribute[GE] a lot of valuable ideas and suggestions to, to[FE_RT] the protection and renewal to the old city. <CE2> Here, on behalf of the city[SD] committee and city[SD] government, I'd like to express our sincere…
During, during[FE_RT] the for, during the forum[FE_RP], the experts and scholars from different countries and different regions, they have a discussion, they have actively participate[GE] in the discussion, and to promote, to forward[FE_RP] their opinions to promote the city's protection and revival<revition>[SD]. <CE2> Here by[SD], on behalf the city, the municipal[FE_RP] government, and municip…
During this convention[SD], er[FE_FP] ...[FE_SP] the authorities[SD] and professional[GE] from different areas[ID], er[FE_FP] ...[FE_SP] give[GE] us ...[FE_SP] er[FE_FP] ...[FE_SP] lots of different ideas, and make[GE] important suggestion[GE] to this er[FE_FP] ...[FE_SP] old, old[FE_RT] city's protection and renewing[GE]...[FE_SP]. <CE2> Here, I respected, er[FE_FP] ...[FE_SP] the city[SD] gover…
During the conference, er[FE_FP], the experts and scholars for, er[FE_FP], different countries, er[FE_FP] ...[FE_SP] contribute[GE] their, er[FE_FP], suggestions<suggests>[PE] and make[GE], er[FE_FP] ...[FE_SP] make[FE_RT][GE] a comments on, er[FE_FP] ...[FE_SP] on[FE_RT] the city, and the[Sd], produce[GE] more...[FE_SP]ad, advice[FE_RP] and address to[GE] the old, the protection[FE_RP] in the re…
During the meeting, the experts and scholars from all over the world are present[GE] here to speak, are freely[SD][GE] and their points of feels[SD], and ...[FE_SP] valuable opinions for the protection and renew of city. <CE2> Here, I, on behalf of the provincial council[SD] and government er[FE_FP], extend<estend>[PE] my heartened thanks to the[SD] every experts. <CE3> LongchEn[FE_FP], is...[FE_…
During the meeting, experts and, and[FE_RT]，and[FE_RT], soldiers[SD], ...[FE_SP] experts and scholars<scholar>[GE][FE_RT] who come[GE] from different areas and countries, er[FE_FP], give[GE] good suggestions<succations>[SD] for the meeting in order to activate the develop[GE][ID] the old city. <CE2>Now, on behalf of the, er[FE_FP] ...[FE_SP] [ID]government, I would like to, er[FE_FP], show my res…
During the conference, experts and scholars from different countries and regions, er[FE_FP], do[GE], er[FE_FP], suggests[GE] some, er[FE_FP], positive<posi>[PE], actively suggests[FE_RP][GE] some, er[FE_FP], ways to er[FE_FP], to[FE_RT], improve the long trains[SD][PE] construction[ID]. <CE2>Now on behalf of the, er[FE_FP], major, major[FE_RT] [ID]commission[SD] and the government. I express my s…
During the, oh[FE_FP], the[FE_FT], the meeting[FE_RP], experts and scholars from different countries and regions, oh[FE_FP], oh[FE_FP], have[GE] one more[SD] discussion[GE] and, oh[FE_FP], and expressed, oh[FE_FP], their own opinion[GE] to help our[SD] old city to oh[FE_FP], to[FE_RT], oh[FE_FP], protect and oh[FE_FP], levegation[SD] our cities in give[GE][SD] some advice. <CE2>In[SD], Hereby[SD]…
The experts<actport>[SD] and the scholars from different places[ID] gave a, a[FE_RT] lot of idea[GE] actively, in the, during the[FE_RP] meeting[ID]. <CE2>Now I'll, I'll[FE_RT] give my, I'll give my[FE_RT] thanks to, to[FE_RT] you. I present[SD], represent[FE_RP] oh[FE_FP], the[FE_RT], the local[SD] government and ...[FE_SP][ID]. <CE3>Longcheng city is an ancient, is old[FE_RP][GE], and is an old…
During the meeting, the[FE_RT], the different[SD] scholars and professors from the[SD] different culture[SD], countries and areas oh[FE_FP], give[GE] us all of his[GE][ID] ideas, oh[FE_FP], and policy[SD] oh[FE_FP], to, to[FE_RT] protect and changes<chans>[SD] the old city. <CE2>And Here I will say thanks very much to all the, to out[FE_RP], to old[FE_RP] scholars and professors' hard work[GE] on…
During the meeting, experts and scholars from different countries and regions gave out their opinions and advice and took an active part ...[FE_SP] in given[GE] out their advice[SD] in protect of the old city. <CE2>At present, in the represent of municipal academic[SD] and municipal government, I'd like to thank for all you heart[PE] work here. <CE3>The rong city is an old and beautiful city with…
During the conference, experts and scholars from different countries and regions stated their feels[SD] and expressed their ideas. And they made positive contribution to the produc, protection[FE_RP], and oh[FE_FP], protection[FE_RT][ID] to the old city. <CE2>Here, on behalf of our committee and government of our city, oh[FE_FP], I, <is>express[SD] my thankfulness to, to[FE_RT] the contribution[I…
During the conference, many, er[FE_FP], experts and specialists or[SD], from varies[SD], varies[SD] areas[FE_RP][ID], or[SD], proposed their own ideas and suggestions, or[SD], to, to[FE_RT] protect and renew the, the[FE_RT] Long city. <CE2>Now, I want to, oh[FE_FP], [GE]on behalf of city[SD] committee and the, our[FE_RP] government, I'd like to extend my, oh[FE_FP], thanks<thank>[GE] to all the p…
During the conference, the expert[GE] and the, the expert[FE_RT][GE] from the foreign countries and domestic[SD] has show[GE] their opinions and pay[GE] much contribution to the preservation[SD][ID] of our old city. <CE2>Here, on the behalf of the city[SD] government, I think, the hard work from these experts<expert>[GE] and the ...[FE_SP][ID]. <CE3>Longcheng, The Longcheng[FE_RT][ID] is a beauti…
During the conference, experts oh[FE_FP], and scholars from different countries and areas of oh[FE_FP], the world, attended the conference and talked freely and give[GE] their views on, on[FE_RT], he protec[SD], protection and the transformation[SD] of the old city. And actively engaged oh[FE_FP], in this business, gave a lot of useful suggestions. <CE2>Here, I'd like to express my sincere thanks…
The[GE] different researcher[FE_FP][GE] and experts<expectors> from the all kinds of[SD] the nations express[GE] their ideas<idea>[GE] and show the strategies for the old city or for the improvement of the old city during the meeting period. <CE2>Here, I represent, our, the[FE_RP] government to express our sincere thanks to all, to[FE_RT], to[FE_RT] ...[FE_SP]to the hard work of the nations[SD], …
En[FE_FP], during the meeting, en[FE_FP], a lot of, En[FE_FP], En[FE_FP], en[FE_FP] specialists and En[FE_FP], and some en[FE_FP] scientists from different countries, En[FE_FP], gave a lot of good suggestions and, En[FE_FP], and[FE_RT] say a lot of thing[GE]. They, En[FE_FP], they[FE_RT], they[FE_RT], they show off some, show some[FE_RP], en[FE_FP], good strategies in ...[FE_SP][ID]. <CE2> And He…
During this meeting, er[FE_FP], come from[GE] different countries professor and scholar[SD]. They say[GE] what[ID] want to say. er[FE_FP], and activity to er[FE_FP], activity to[FE_RT] er[FE_FP] advise[GE] some suggestion[GE] to protect[ID] this er[FE_FP], ...[FE_SP] city. <CE2> Here I will ...[FE_SP] I will[FE_RT]...[FE_SP] I will[FE_RT]...[FE_SP] accept this er[FE_FP], privilege[SD] on leader[S…
During <Duning>[PE] these[GE] meetings, all the experts and scholars from different countries[ID] have <has>[GE] expressed their different views and suggestions on how to ...[FE_SP] protect and renew <new>[SD] the old city of Long city. They have given <give> their ...[FE_SP] witness[SD] to the construction. <CE2>Here, I'd like to ...[FE_SP] express ......[FE_LP] express[FE_RT] the heartful ...[F…
During the time of meeting, the ...[FE_SP] experts and ...[FE_SP][ID] from the[GE] different areas <areal>[PE] ...[FE_SP] and nations express[GE] their ...[FE_SP] express their[FE_RT] ideas <ideals>[SD] and suss...[FE_SP] suggestions[FE_RP] to[ID] reconstruction[SD] and protection of the old city. <CE2>Here, I ...[FE_SP] Here, I[FE_RT] ......[FE_LP] I[FE_RT], I express our, express thanks[FE_RP] …
During the seminar[SD], er[FE_FP] ...[FE_SP] ver[SD]...[FE_SP] many experts and scholars from different countries and regions <visions>[SD] ...[FE_SP] are composing[GE] their notes[SD]. In order to protect and renew ...[FE_SP] the ...[FE_SP] old city. <CE2>On behalf of our government[ID], I would like to give our thanks <thank>[GE] ...[FE_SP] to our ...[FE_SP] experts and scholars for their effor…
During this conference ...[FE_SP] er[FE_FP] ...[FE_SP] the ...[FE_SP] experts and the ...[FE_SP] all[FE_RP] the professors come[GE] from all over the world all[SD]......[FE_LP] extend[GE] their opinions and give[GE] us ...[FE_SP] um[FE_FP] ...[FE_SP] many good su...[FE_SP] suggestions[FE_RP] on ...[FE_SP] the ...[FE_SP] protection[ID] of the ...[FE_SP] ancient city ...[FE_SP] um[FE_FP] ...[FE_SP]…
During the conference, the experts <asperts>[PE] and scholars from different countries and regions <wegions>[PE]. They have their own ideas[SD]. They express[GE] their own ideas[FE_RP] to ...[FE_SP] er[FE_FP] ...[FE_SP] to[FE_RT] ...[FE_SP] er[FE_FP] ...[FE_SP] er[FE_FP] protect and re...[FE_SP] renew the old city. They er[FE_FP] ...[FE_SP] give[GE] their own ideas[SD] ...[FE_SP] to us, in order[…
En[FE_FP]...[FE_SP] expert[GE] ...[FE_SP] the professors <profector>[FE_RP][SD] and the ...[FE_SP] scholars <scho...[FE_SP] learners>[SD][FE_RP] from different countries and different areas ...[FE_SP] take[GE] ...[FE_SP] en[FE_FP] ...[FE_SP] take[FE_RT] a lot of ways to develop <develops>[GE] Longcheng[ID] ...[FE_SP] en[FE_FP] ...[FE_SP] during the meeting. <CE2>I ...[FE_SP] en[FE_FP] ...[FE_SP] …
During the meeting, experts and scholars from other countries and ...[FE_SP] regions have ...[FE_SP] en[FE_FP] ...[FE_SP] given a lot of their, their[FE_RT] ...[FE_SP] attitudes <actives>[SD][ID] ...[FE_SP] gions[SD] on the old city protection <production>[SD] and renewing[GE]. <CE2>I'd like to this ...[FE_SP] take this[FE_RP] opportunity to express my ...[FE_SP] sincere ...[FE_SP] thanks to the …
During the commitment[SD], a lot of ...[FE_SP] experts and sir[SD] from every place to say <see>[SD][GE] what they want to say <see>[SD] and give[GE] a lot of advice to ...[FE_SP] support the develop...[FE_SP]ment of the old town and review, renewed[FE_RP] ...[FE_SP] renew[FE_RP][ID]. <CE2>Now I ...[FE_SP] I[FE_RT] represent the ...[FE_SP] gov...[FE_SP] government[FE_RP] to thank <thanks>[GE] for…
During the conference ...[FE_SP] experts from different countries ...[FE_SP] and regions have <has>[GE] suggested <suggest>[GE] ...[FE_SP] many use ...[FE_SP] un[FE_FP] ...[FE_SP] many[FE_RT] ...[FE_SP] er[FE_FP] ...[FE_SP] useful[FE_RP] advice for the ...[FE_SP] protection and ...[FE_SP] un[FE_FP] ...[FE_SP] in the vision of our, our city[SD]. <CE2>Here on behalf of the committee and our gov...[…
The ...[FE_SP] During[FE_RP] the meeting, there're various ...[FE_SP] kinds of[SD] the experts and scholars <schodars>[PE] coming here from different areas and countries to talk what they want and give their ...[FE_SP] expression[SD] ideas to the re...[FE_SP]form[SD] and rebuild <reduild>[GE] of the old city. <CE2>Here let me [GE]be...[FE_SP]half ...[FE_SP] of ...[FE_SP] government committee <com…
Un[FE_FP] ...[FE_SP] during the meeting time[SD] un[FE_FP] ...[FE_SP] the experts and ...[FE_SP] the professionals from ...[FE_SP] er[FE_FP] ...[FE_SP] all, all[FE_RT] the countries <country>[GE] and[ID] give[GE] their opinions and ...[FE_SP] um[FE_FP] ...[FE_SP] ideas ...[FE_SP] un[FE_FP] ...[FE_SP] to the ...[FE_SP] er[FE_FP] ...[FE_SP] protection[ID] of the old city ......[FE_LP] actively. <CE…
During this meeting, all the scholars and exper...[FE_SP], experts[FE_RP] from different areas[ID] here and speak[GE] out their opinions and make contribute[GE] to protect Longcheng's old city and its modernization[SD]. <CE2>On this occasion, I would like to express my ...[FE_SP] express my[FE_RT] thanks <thinks>[PE] to, to[FE_RT] all the people's endeavor in[SD] on the behalf of, of[FE_RT] gover…
During the conference, ex...[FE_SP], experts[FE_RP] from ...[FE_SP] every ...[FE_SP] all[FE_RP] the other countries and ...[FE_SP][ID] show their ...[FE_SP] opinions and ideas for our ci...[FE_SP] , for our city[FE_RP][ID]. Actively devote[GE], devote[FE_RT] to, devote[FE_RP] his[GE] ideas to our city, city's per...[FE_SP][SD] a development <deverpment>[PE]. <CE2>Here, on behalf[GE] the, the[FE_R…
During <Druring>[SD] the conference ...[FE_SP] the experts and specialists from different countries and areas actively ...[FE_SP] actively[FE_RT] ...[FE_SP] give us the ideas and[GE] to ...[FE_SP], to change[FE_RT] ou...[FE_SP], to change and improve[FE_RP] our old ...[FE_SP] town. <CE2>Now, on behalf of the, our[FE_RP] government, please allow <allowed>[GE] me to express my thanks to the special…
During the conference ...[FE_SP] the ...[FE_SP] the learners[SD] the and, and[FE_RT] experts from the different countries ...[FE_SP] talk[GE] about ...[FE_SP] talk about[FE_RT] actively talk about[FE_RP] the development of the city, of the city actively[FE_RP] ...[FE_SP] they distribute[GE] to the ...[FE_SP] they distribute to[FE_RT] the ...[FE_SP] city[ID]. <CE2>Now I repre...[FE_SP][SD] the cit…
During the meeting, expert, expertise[FE_RP][SD] from different areas and countries communicate[GE] warmly, they, they[FE_RT] talk[GE] freely ...[FE_SP] about this topic and give opti...[FE_SP]，optimistic[FE_RP] ideas about it[ID]. They ...[FE_SP] provide[GE] different opinions on this topic. <CE2>Here, behalf on[GE], on our government of our Longcheng city. I thank those, I thank you all[FE_RP] …
During the meeting ...[FE_SP] there are the experts and academics from all over the country[SD] speak[GE] what's[GE] they want, speak out what's they want to say[FE_RP] and provide <promb>[SD][GE] a lot of advices. They really do very, did[FE_RP] very ...[FE_SP] actively for the meeting <menting>[SD] and improve[Ge] our <of>[SD] ancient city. <CE2>Here, on behalf of the ...[FE_SP] city government…
Du...[FE_SP], during the conference, some experts and study persons[SD] they came from all over the world. They contributed quite a lot for the protection and ...[FE_SP] optimi......[FE_LP][SD][ID]. <CE2>Take[GE] this opportunity, I'd like to thank all the experts for their ...[FE_SP] hard working ...[FE_SP] on behalf of the government[ID]. <CE3>The Long city is ancient <acient>[PE] beautiful cit…
During this conference, specialists and scholars from different areas talk[GE] about ...[FE_SP] the issue together, and speak[GE] out their own suggestions in order to protect and the reform[SD] of the Dragon city. <CE2>Here, in honor of the metropolitan <metropolian>[PE] government, I express <extress>[SD] my thanks for the diligence and[GE] the scholars. <CE3>Longcheng is an ancient ...[FE_SP] …
During the conference, this experts and scholars from different countries and regions ...[FE_SP] gi...[FE_SP][SD] us enthusiastically about this issue and have gi...[FE_SP] have made[FE_RP] ...[FE_SP] their suggestive[SD] advices to the [ID]rebuilding of the old city . <CE2>On this occasion, I would like[GE] on behalf of the municipal, municipal[FE_RT] company <conpny>[SD] and government to expre…
During the session[SD] of the meetings, expertise[SD] ...[FE_SP] from different countries actively <uptuly>[SD] participate[GE] in the discussion and air[GE] their views in how to protect[ID] the old city. <CE2>Here on behalf of the committee of the party[SD], of the city and municipal government, I like to extend my thanks to all the expertise[SD] present[GE]. <CE3>Long city is a beautiful ...[F…
During the conference, the experts from all over the world, from different part of the world promote[GE] their plants[SD] and say[GE] what they want to say and their suggestions about how to protect and renew the old city. <CE2> er[FE_FP] Here permit me on behalf of the mayor[SD] con...[FE_SP][GE], city council and city government to convey our great gratitude to e...[FE_SP], experts[FE_RP] and a…
THere is a period ofs <of>[GE] foreign the e, e[FE_RT], experts from all, all[FE_RT] from all[FE_RT] country just provide[GE] their own pro...[FE_SP], proposals[FE_RP] to protect and improve the Dragon city. <CE2> Here, on behalf the provincial[SD] government and member of the provincial government[SD], I just want to e...[FE_SP], extent my gratitude for your work. <CE3> Long Cheng[ID] has a prof…
During the conference, the ...[FE_SP] during the conference[FE_RT] the experts and learned people[Sd] from, from[FE_RT] the foreign countries actively attempt, attempted[FE_RP] and exchange[SD] their opinions broadly with, with[FE_RT], the, the[FE_RT] purpose to, to[FE_RT] protect and innovate the Dragon city. <CE2> On behalf of the municipal commission and, and[FE_RT], and[FE_RT] municipal gover…
During the seminar[SD] the specialists and learners from all parts of the world give[GE] some advi...[FE_SP]， advices[FE_RP] about the rene...[FE_SP]，the protection and refreshment[FE_RP] of the old city. <CE2> On behalf of the government let me give my sincere thank to all the specialists and learners for their hard working. <CE3> Long Chen[ID] is a time-honored and famous historical city. It ha…
During, during the meeting, during the meeting[FE_RT], the professionals and experts from all over the, all over the[FE_RT], the world talked a lot about, about[FE_RT] how to protect[ID] our old city and they expressed themselves and give[GE] more advice and gave a lot of advice[SD]. <CE2> So, now please allow me to represent our city and our community[SD][ID] to thanks you for your hard working.…
During the meeting, ex...[FE_SP]，experts[FE_RP] and scholars form different regions and countries give[GE] their own opinions, and they actively made their and do ...[FE_SP] did their effort[FE_RP] on protection and rebuilding<rebuiltion>[SD]of old，of this old city[FE_RP]. <CE2> So Here, on behalf of our ...[FE_SP] municipal governments[GE] and, and government[FE_RP] and commission and to appreci…
In the conference, the experts, the experts[FE_RT][ID] form different areas and countries have different ideas, to say what they want to say[FE_RT], and to, to[FE_RT] ...[FE_SP] try to give good advices on how to protect and renewed[GE] the old，old[FE_RT] cities. <CE2> Here I'd like to give my gratitude to ...[FE_SP] what you have done ...[FE_SP] on behave[SD] of the governors and our government[…
During the conference ex...[FE_SP], experts and professors, professionals <professionors>[FE_RP][SD] come[Ge] form different counties, express[GE] their ideas total completely[FE_RP] and contribute[Ge] ...[FE_SP] themselves to the protection and improvement of the old city planning[SD]. <CE2> At the very moment I like to present[SD] ...[FE_SP] the council of the city; the government of this city …
Some professional[GE] and scholars coming form different counties and different areas，talked, talked[FE_RT] about some ideas about[FE_RP] the protecting[SD][ID] of old cities. And they ...[FE_SP] gave <given>[GE] their ideas ...[FE_SP] about these ideas[SD][ID]. <CE2> Now ...[FE_SP] I, I'm glad to, I'm glad to[FE_RT] thank, thank[FE_RT] the working, thank the working[FE_RT] form, from[FE_RP] some…
During the meeting time[SD], ...[FE_SP] the experts from different countries see their, expressed[FE_RP] <despret>[SD]their ideas and give[GE] their ...[FE_SP] important, important[FE_RT] ideas to us and it will[SD][GE] pay more attention to our development[ID]. <CE2> And here ...[FE_SP] I express my ...[FE_SP] gradua...[FE_SP]，my greeting[FE_RP][SD] to, to[FE_RT] these experts form different, fr…
During the meeting, experts ...[FE_SP] and scholars <guest>[SD] from different ...[FE_SP] districts <distrivs>[SD] inspector[SD] idea[GE] ...[FE_SP] of protecting[ID] ...[FE_SP] the old city ...[FE_SP] and renew it. <CE2>I'm here to thank you ...[FE_SP] for ...[FE_SP] everyone ...[FE_SP] for their[FE_RP] ...[FE_SP] diligence[ID] on behalf of the ...[FE_SP] government[ID]. <CE3>The dragon city is …
During this conference, experts <expert>[GE] and ...[FE_SP] er[FE_FP] learned men[SD] from different countries ...[FE_SP] er[FE_FP] er[FE_FP] er[FE_FP] try[GE] their best to um[FE_FP] give our er[FE_FP] their[FE_RP] ideas about protection and renewment[SD] of the old ...[FE_SP] city. <CE2>Here on behalf of our ...[FE_SP] city committee and our city government, I'll show my cordial thanks <thankne…
During the seminar[SD], the experts <asperts>[SD] er[FE_FP] ...[FE_SP] and scientists er[FE_FP] from er[FE_FP] everywhere <every rear>[PE] in the worlds er[FE_FP] have <has>[GE] expressed <impressed>[SD] their opinions er[FE_FP] courageously <encourageously>[SD], and <at>[SD] er[FE_FP] ...[FE_SP] they contribute <contributes>[GE] their ideas <idea>[GE] er[FE_FP] to the protection <protation>[SD] …
er[FE_FP] in the ...[FE_SP] in the period[SD] of the ...[FE_SP] of the meeting, er[FE_FP] ...[FE_SP] the experts from different countries give[GE] their er[FE_FP] comments and <an>[PE], er[FE_FP] and thought[GE] all of[SD], ...[FE_SP] er[FE_FP] and have different <differents>[GE] of thoughts for the er[FE_FP] construction of the old, old[FE_RT] city <citting>[SD], old cities <cittings>[SD][FE_RT]…
During the meeting, the researchers and experts from all over the countries and regions are very, are expressing <express>[FE_RP][GE] themselves <theyself>[SD] freely. They are positive to ...[FE_SP] to contribute their ideas and strategies <straged>[SD] about how to return, renew[FE_RP] and protect the old city. <CE2>Here, I am <be>[GE] ...[FE_SP] er[FE_FP], I'm on behalf <the half>[GE] of the, …
During the time of the meeting, er[FE_FP] all experts er[FE_FP] from er[FE_FP] from[FE_RT] different countries and different regions have expressed fully their advice and[SD] er[FE_FP] in order to er[FE_FP] in order to[FE_RT] protect <protects>[GE] and restore er[FE_FP] the ...[FE_SP] er[FE_FP] the conditions of old cities <city>[GE], er[FE_FP] er[FE_FP] they contribute <contri>[SD], they[FE_RT],…
During the conference, er[FE_FP] experts <expert>[GE] and learners from different countries un[FE_FP] ...[FE_SP] say what ...[FE_SP] what[FE_RT] they want to say to ...[FE_SP] er[FE_FP] to[FE_RT] ...[FE_SP] to un[FE_FP] ...[FE_SP] un[FE_FP] ......[FE_LP][ID][SD]. <CE2>Here I expect[SD], er[FE_FP] ...[FE_SP] I ...[FE_SP] on, on[FE_RT] behalf of the government <governments>[GE], I want to ...[FE_SP…
During the ...[FE_SP] the closing <clo>[SD] closing[FE_RT] ceremony[SD], experts and scholars from different countries and regions speak <s>[GE] speak[FE_RT] freely about their own ideas and give[GE] us a lot of good ...[FE_SP] good[FE_RT] examples and policies[SD] for us to ...[FE_SP].. protect and ...[FE_SP] renew ...[FE_SP] the old cities <city>[GE]. <CE2>On ...[FE_SP] behalf of the government…
During the meeting, experts and ...[FE_SP] experts[FE_RT] and scholars <comings>[GE] from all ...[FE_SP] all[FE_RT]，all over the world tell[GE] their ...[FE_SP] tell their[FE_RT] minds, and give[GE] all ...[FE_SP] give all[FE_RT] kinds of suggestions un[FE_FP] to the protecting and rebuilding <re>[SD] rebuilding <reb> rebuilding[FE_RP] of the old city. <CE2>And now I represent <repreten>[SD] repr…
er[FE_FP] during the conference, er[FE_FP] the experts <ex> experts[FE_RP] and the scholars from different country and difference[GE][ID] un[FE_FP] ...[FE_SP] tell[GE] their views about <a> about[FE_RP] the er[FE_FP] ...[FE_SP] protecting[SD] and renewing[SD] of our city, and speak[GE] freely. <CE2>Un[FE_FP] Here on behalf of ...[FE_SP] our un[FE_FP] ...[FE_SP] committee of our city and the gover…
During the conference, experts and er[FE_FP] ...[FE_SP]personalities[SD] from different countries express[GE] ...[FE_SP] their ideas of how to un[FE_FP] protects[GE] and promotes[GE] the constructions of un[FE_FP] old part of the city. <CE2>On this opportunity, on behalf of the municipal governments[GE] and municipal committees, I would like to express our sincere ...[FE_SP] thanks <th> thanks[FE…
During the meeting experts and academics from different countries and regions have actively participated and er[FE_FP] expressed ideas er[FE_FP] concerning the agen...[FE_SP][SD], the issue[FE_RP] to be discussed, er[FE_FP], they have er[FE_FP] actively contributed to the, er[FE_FP] contributed <contribute>[GE][FE_RT] to the modernization and rejuvenation <rejuvenization>[SD] of this old city. <C…
During this meeting experts from different countries and areas and sh...[FE_SP] tell[FE_RP][GE] us the, the[FE_RT], the ideas and suggests[GE] ......[FE_LP] and their good advi...[FE_SP], advice <advices>[GE][FE_RP]. <CE2> Here I instead of[SD] the of government of the city, thanks for the experts, for experts for their[FE_RP], for their hard work[FE_RP] for the city, and for the, for this meetin…
During the meeting, there are experts, and um[FE_FP] scholars from different places um[FE_FP] express[GE] their who express[FE_RP][GE] their opinions <opinion>[GE] to er[FE_FP] actively protect and er[FE_FP] to the er[FE_FP] protection[FE_RP] and the renewal of the old city. <CE2> Here I would like to express my sincere gratitude to all the er[FE_FP], er[FE_FP] scholars and experts <expertises>[S…
During the meeting a lot of scholars and experts from different countries and regions give gives[FE_RP][GE] different opinions about how to, to[FE_RT] protect the old city, and they did great contribution to how to protect [ID]the ...[FE_SP] Long Cheng[ID]. <CE2> Here, on behalf of the government and the state[SD][ID], I, I[FE_RT] thank all of those who gives[GE] us ideas and made their works. <C…
During the meeting, er[FE_FP] all the experts and scholars from all of the world talk about er[FE_FP] the old city 's prote...[FE_SP], protection <protectance>[SD][FE_RP] and changes <changement>[SD] er[FE_FP] actively. er[FE_FP] they also er[FE_FP] suggest[GE], they also give some advice[FE_RP] er[FE_FP] about it. <CE2> On behalf, on behalf of[FE_RT] the government, er[FE_FP] I'm full of gratitu…
During the session, enterp...[FE_SP], experts[FE_RP] and scholars from different countries come[GE] to our city, and speak[GE] out what they want to say, and put forward their own ideas to make the pr...[FE_SP] programs[FE_RP] actively for their own countries[SD], er[FE_FP] for our own city[FE_RP]. <CE2> Hereby on this occasion, I'd like to[GE], on behalf, on behalf[FE_RT] of our city government …
During the for...[FE_SP], forum[FE_RP] er[FE_FP] experts and scholars from different countries and areas, um[FE_FP] er[FE_FP] give[GE] their er[FE_FP] suggestions er[FE_FP] actively er[FE_FP] in order to preserve our old town and renew our old town. <CE2> Here I want to show my er[FE_FP]...[FE_SP] er[FE_FP] sincere thanks to those er[FE_FP] on behalf of our er[FE_FP] government er[FE_FP] to show …
During the conference er[FE_FP] experts and scholars from all over the world has[GE], er[FE_FP] voiced their views freely, and dif...[FE_SP] express[FE_RP] their own ideas and proposed suggestions to protect and rejuvenate the old city. <CE2> I like to take this opportunity to ex...[FE_SP], er[FE_FP] to extend[FE_RP] the thanks to all the experts and scholars, er[FE_FP] on the behalf of the gover…
During the conference the experts and scholars from all over the world expressed their different opinions and suggestions to, to[FE_RT] the on[FE_RP] the subject of protection and upgrade <upgrate>[SD] of our old town. <CE2> On this occasion, I'd like to express my sincere thanks on behalf of our city committee, our city government to all the experts and scholars, who had made <make>[GE] a lot of…
During this conference, experts and scholars from different countries have er[FE_FP] speak of[GE] their own opinions and play[GE] er[FE_FP] positive role er[FE_FP] solutions[FE_RP] and er[FE_FP] strategies to protect[ID] the ...[FE_SP] great city. <CE2> And Hereby permit me[GE] on behalf of the city government[ID], I would like to extend my great thanks to all the experts for your hard working. <…
Well, during the conference experts er[FE_FP] coming from er[FE_FP] different zones[SD] and areas of the world er[FE_FP], ...[FE_SP] er[FE_FP] presented[SD] ideas and opinions, er[FE_FP], ...[FE_SP] er[FE_FP] and for the purpose of er[FE_FP] protecting[ID] the old Long City. <CE2> And Here on behalf of the er[FE_FP] ......[FE_LP]of the city's government er[FE_FP] and the city's committee <commiss…
All the experts and scholars from all the countries devote[GE] their ideas to er[FE_FP], to the[FE_RT] er[FE_FP], to the[FE_RT] development of er[FE_FP] refreshment and development[FE_RP] of Dragon er[FE_FP] of the[SD] city. <CE2> And here er[FE_FP], on behalf of the er[FE_FP], government, er[FE_FP] ...[FE_SP] I say thank thanks[FE_RP] to all the experts and scholars, er[FE_FP] who are devo...[FE…
er[FE_FP] during the session <semenate>[SD], different specialist and scholarships[SD] from em[FE_FP] different countries ...[FE_SP] er[FE_FP] ...[FE_SP] tell[GE] us what they, what they[FE_RT] think to protects[GE][ID] the cities[GE]. er[FE_FP] ...[FE_SP] they are ...[FE_SP] they are[FE_RT] pre...[FE_SP]they are[FE_RT] pre...[FE_SP] tition[SD] er[FE_FP] process[SD] er[FE_FP] give us[FE_RP][SD][I…
During the meeting, the expertise[SD][ID] from all the places express their ideas and give their advices actively. On the, on the[FE_RT] issue that how to develop and renew the old city. <CE2> Here on behalf of the whole[SD] government and officials[SD], I'd like to express my sincere thanks to you, all the experts <expertises>[SD], who have given your precious ideas[ID]. <CE3> er[FE_FP] Longchen…
During the meeting, all experts <essers>[ID] from em[FE_FP] different countries ...[FE_SP] express[GE] their ideas about ...[FE_SP] the old cites[GE]...[FE_SP] er[FE_FP] ...[FE_SP] the old city's ...[FE_SP] reform[FE_RP][ID]...[FE_SP]. <CE2> On behalf of our city's committee and our city's municipal[SD]. I express our thanks to all the experts'<experts's> ideas about our city's ...[FE_SP] <CE3> L…
During the period of the conference, er[FE_FP], the e experts <esperts>[SD] from all over the world provided their good idea[GE] for our protecting, for our protection[FE_RP], and rebuild, and rebuilding[FE_RP] of our old city <citied>[SD]. <CE2> Here on behalf of the city committee and city government, I ...[FE_SP] provi...[FE_SP] I give[FE_RP] my thanks to all the ha...[FE_SP] all the experts'[…
During the meeting, the ...[FE_SP] the experts and scholars from, from[FE_RT] different countries em[FE_FP], give[GE] their, give their[FE_RT] er[FE_FP], advices on how to, on how to[FE_RT] improve[ID] the old, the old[FE_RT] city ...[FE_SP] and make it better[FE_FP]. <CE2> And Here, and Here[FE_RT] on behalf of the government, I'd like to thank the experts and scholars for their, for their[FE_RT…
During this conference, the specialists in the[SD], the scholars from in[GE] home and abroad, er[FE_FP] actively discuss[GE] the issue and do their best to er[FE_FP], suggest, to give us some suggestion[FE_RP] on the construction[ID] of the old city. <CE2> Here I express my sincere gratitude to the hard work for[GE] the specialist and scholars on behalf of the, of the[FE_RR] ci...[FE_SP] ci[FE_RT…
During the conference er[FE_FP], a lot of experts and scholars from the[GE] other countries, er[FE_FP] er[FE_FP], shared their views on such an issue and they take an active part in giving the ideas and ad...[FE_SP] advice of improving the protection of the Longcheng. <CE2> Here I would like to[GE] on behalf of ...[FE_SP] our government[ID] to extend my sincere thanks to the hard work of the expe…
During the seminar[SD], professors and experts from all over the world disscussed different issues, and er[FE_FP] exchange[GE] ideas and offered their precious advices er[FE_FP], on the issue of the protection and renew[GE] of the old city. <CE2> Here on behalf of the er[FE_FP] of the party branch[SD], of the municipal branch of our CCP[FE_RP], er[FE_FP], CPP Party[FE_RP], and municipal governmen…
During this conference, the experts and scholars freely express[GE] their own ideas and they have given many suggestions and advice[SD] to the protection and renew <renewment>[SD] of the old city. <CE2> Here on behalf of the the city government[ID] er[FE_FP] I would like to extended our gr...[FE_SP] great[SD] heartfelt thanks to the...[FE_SP]the experts for their great ...[FE_SP] efforts. <CE3>Lo…
During the conference ...[FE_SP] all the expertises[SD] from different countries and regions give[GE] their own opinions, and they are[GE] very active to give their suggestion[GE] on how to protect and innovate[SD] the ancient city. <CE2> Here I am on behalf of the city government to express our attitude[SD] to a, to express our attitude[FE_RT] to all the expertise[SD][ID]. <CE3> The Long city is…
During this conference, many er[FE_FP] experts from and, er[FE_FP] ...[FE_SP] many experts[FE_RT] from different countries and regions er[FE_FP] show[GE] their opinions ...[FE_SP] en[FE_FP] show[GE] their opinions and ...[FE_SP] en[FE_FP] give[GE] some precious advice for ...[FE_SP] for[FE_RT] the protection <protecture>[SD][ID] of the old city. <CE2> Here I will, I'm[FE_RP] on behalf of the gove…
Expert and scholar[GE] [ID][SD]regions and countries opinions[SD] im ...[FE_SP], er[FE_FP] improve at of[SD] the old city[ID]. <CE2> On behalf of the, er[FE_FP], city[SD] and city government, I'd like to thank all scholars for ...[FE_SP] elaboration[SD][ID]. <CE3> er[FE_FP], dragon...[FE_SP]sound 5 years[SD], um[FE_FP], ......[FE_LP] it is the stre...[FE_SP][SD] and culture city[ID] um[FE_FP] ...…
During the conference <confense>[SD], experts and, er[FE_FP], ...[FE_SP] and scholars from, from[FE_RT] all the countries in the world, um[FE_FP], express[GE] their ideas ope...[FE_SP] openly[FE_RP] and er[FE_FP], and er[FE_FP], and[FE_RT] suggest[GE] some, some[FE_RT] advice on ...[FE_SP] some advice[FE_RT] ......[FE_LP] for the protection and the[ID] ...[FE_SP] and[FE_RT] ...[FE_SP][ID]. <CE2> …
During this sessions[SD], various kinds[SD] of experts and scholars provide[GE] valuable en[FE_FP] valuable[FE_RT] en[FE_FP] valuable advice[FE_RP], and, er[FE_FP], expressed their views actively, er[FE_FP], in terms of the protection and, er[FE_FP], development[SD] of the ancient city. <CE2> On behalf of the municipal government[ID], I'd like to ex...[FE_SP] express my appreciation of[GE] your a…
During the period of meeting ...[FE_SP], the researchers and scholars from different countries said ...[FE_SP] all said[FE_RP] what they want to say to ...[FE_SP] to[FE_RT] support the idea to the ...[FE_SP] er[FE_FP] protect[GE] and review[GE] about the old city. <CE2> So today ...[FE_SP] I am er[FE_FP] I am[FE_RT] be on behalf ......[FE_LP] of the ...[FE_SP] admini...[FE_SP] administration[SD] …
During the meeting, experts and learners[SD] from all over the world expressed their ideas and tried their best to ...[FE_SP] give suggestions to the protection and renew[GE] of the old city. <CE2> Here I represent the ...[FE_SP] city government[ID] to express our ...[FE_SP] our[FE_RT] thanks to all the experts' ...[FE_SP] work. <CE3> The Long Cheng city is an ancient and beautiful city, and has …
During the conference, experts and scholars from different countries and regions er[FE_FP] held hot discussions of ...[FE_SP] offering er[FE_FP] a lot of er[FE_FP] wonderful advise[GE], advise[FE_RT] for the rebuilding[SD] and renewing of the old city of Long Cheng. <CE2> Um[FE_FP] Hereby, er[FE_FP] on behalf of municipal government, I extend er[FE_FP] the[GE] my gratitude for the experts and sch…
Between[SD] this meeting, er[FE_FP] the experts[ID] er[FE_FP] from different countries speak[GE], speak[FE_RT] much and they do[GE] their best to en[FE_FP] improve and protect the old city, er[FE_FP] to provide the methods, their methods[FE_RP] for the protection <protecting>[SD] and improving[SD] of the old city. <CE2> Here I presents[SD][GE] our city committee and the representatives <presentat…
During the conference, many efforts[SD] and, and[FE_RT] learned people[SD] from different areas and countries er[FE_FP] give[GE] us a lot of advices[sD] and suggestions on maintaining and developing our city. <CE2> Here I am glad er[FE_FP] to ex...[FE_SP] to express[FE_RP] my sincere thanks to the experts who have er[FE_FP] con...[FE_SP] contributed to our er[FE_FP] develop ...[FE_SP] to the deve…
During the conference, the prof...[FE_SP] the professors the professors[FE_RT] the professors[FE_RT][ID] from different country and regions op...[FE_SP] showed showed[FE_RT] opinions to us and give[GE] us give us strategies er[FE_FP] as more as they can[ID]. <CE2> On behalf of the on behalf of[FE_RT] the city committee <commission>[SD] and, and[FE_RT] government, I express I express[FE_RT] my hea…
During the meeting, the experts and ...[FE_SP] scientists[SD] from different countries er[FE_FP] telled[GE] their op...[FE_SP] er[FE_FP] told their opinions[FE_RP] about how to protect the old city and how to make it more beautiful[SD] ...[FE_SP].. They have many er[FE_FP] many[FE_RT] good ideas. <CE2> On behalf <behard>[SD] of the city's government[ID] er[FE_FP] I would like to express <expread>…
er[FE_FP] in the meeting, er[FE_FP] all the scientist[SD] and specialist they make[GE] great contribution to the protection and renovation <adwation>[SD] of the old cities, they er[FE_FP] they[FE_RT] made many suggestions and arises[GE] to the protection and renovation <adwation>[FE_RT] . <CE2> Now I represent government and committee of the cities[SD] to say thank you to all the scientists and s…
er[FE_FP] during the conference, er[FE_FP], er[FE_FP] ex...[FE_SP]. experts[FE_RP] and scholars from different countries speak[GE] out their ideas and er[FE_FP] they are, they were[FE_RP] very active to give their gi...[FE_SP] give their[FE_RT] methods and plans to the old city[ID]. <CE2> er[FE_FP] at this point, I like to extend my sincere thanks on behalf of the er[FE_FP] municipal government[I…
During the meeting, all the experts and scholars have contributed have contributed[FE_RT] not to the er[FE_FP] protection and revitalizing[GE] our new of our old city[FE_RP] expect[SD] freely. <CE2> At this moment, er[FE_FP] repre...[FE_SP] I take this opportunity to[FE_RP] er[FE_FP] sold[SD] our sincere er[FE_FP] our sincere[FE_RT] thanks to the ci...[FE_SP] er[FE_FP] city committee <committeed>…
During the process of this me...[FE_SP] er[FE_FP] meeting[FE_RP], er[FE_FP] the various[SD] experts and scholars from er[FE_FP] all over the all over[FE_RT] the country er[FE_FP], er[FE_FP] express[GE] their opinions er[FE_FP] freely and er[FE_FP] offers[GE] strategies for a conservation[ID] of the city. <CE2> er[FE_FP] now on behalf of er[FE_FP] the city administration and the city er[FE_FP] gov…
During meeting time[SD], the experts,[GE] scholars from the different areas and countries do[GE] their best to ...[FE_SP] to[FE_RT] ...[FE_SP] to ...[FE_SP] express their ideas of building[SD] the Long city. They speak[GE] of building[SD] the Long, Long[FE_RT] city, they speak, speak[GE][FE_RT] ...[FE_SP] they speak free, free[FE_RT], freely and ...[FE_SP][ID]. <CE2> Here I, I[FE_RT] represent <p…
During the meeting, experts from all the countries[ID] have given their valuable suggestions and vi...[FE_SP] advise[SD] for the old city[ID]. <CE2> So Here, on behalf of the government[ID], I would like to express my sincere thanks to all of your efforts and contribution[GE]. <CE3> Long Cheng city is a very old[ID] city, with more than 2500 years. It's er[FE_FP] it's[FE_RT] among the first ...[F…
er[FE_FP] during, during[FE_RT] this er[FE_FP], er[FE_FP] con...[FE_SP] during[FE_RT] this meeting, er[FE_FP], er[FE_FP], er[FE_FP], the Expert and er[FE_FP] ...[FE_SP] er[FE_FP] the Expert[FE_RT][GE] from different er[FE_FP] countries er[FE_FP], er[FE_FP], all, er[FE_FP], express[GE] their er[FE_FP] suggestions, and er[FE_FP] do[GE] er[FE_FP] active[GE] for the for the[FE_RT] building[SD] and re…
During the conference, er[FE_FP] experts and scholars from different regions and countries all expressed all[FE_RT], all give[FE_RP][GE] our er[FE_FP] their advice for the protection and regeneration[SD] of the old city[ID]. <CE2> Here I'd like to express on, on[FE_RT], on behalf of the, the[FE_RT] government of our city to express[FE_RT] our appreciation to all, all[FE_RT] the experts and schola…
er[FE_FP] during the meeting, er[FE_FP] er[FE_FP] the Expert <export>[SD] and er[FE_FP] the experts <Expert>[SD] from different countries er[FE_FP] er[FE_FP] give[GE] us some ideas about the, about how to[FE_RP] protect and improve the old city, er[FE_FP] and er[FE_FP] the ideas are also very useful[ID]. <CE2>er[FE_FP] er[FE_FP] on behalf of the er[FE_FP] of the[FE_RT] er[FE_FP] of the mi ...[FE_…
During the，the me ...[FE_SP] the me[SD] ...[FE_SP] the meeting, many specialist and scholars are from other countries, er[FE_FP] they give[GE] er[FE_FP] give[FE_RT] the，the er[FE_FP] give[FE_RT] the ideas to，to[FE_RT] protect <preted>[SD] and rebuild the rebuild[FE_RT][SD] them[sD], the ancient, ancient[FE_RT] CD. <CE2>Here er[FE_FP] er[FE_FP] than ...[FE_SP] than[FE_RT] ...[FE_SP] thanks er[FE_F…
During the meeting, the experts and studies[SD] from different regions <agers> er[FE_FP][ID] expressed their different ideas and er[FE_FP] give[GE] the give[FE_RT][GE] the idea for the, give[FE_RT] the idea for[FE_RT] the old ci ...[FE_SP] er[FE_FP] of for protecting the old city and renew the old city. <CE2> Here I would like to behalf[GE] the er[FE_FP] city[SD], behalf[GE] our argument[SD] ...[…
During the conference, experts <oxper>[SD] and scholars from all over the world give[GE] their advices for how to ...[FE_SP] design[SD] and develop the our[FE_RP] city---Long Cheng. <CE2>Here I cordially <cordiously>[SD]，cordially[FE_RP] appreciate their hard work on behalf of our government and coun ...[FE_SP][ID] and the people of the city[SD]. <CE3> Long Cheng is an old and beautiful city whic…
During our meeting, er[FE_FP] many aspets[SD] and learners from different countries or areas er[FE_FP] expressed their own opinions and they made great contributions er[FE_FP] to the protection and renew[SD] of our er[FE_FP] ancient city. <CE2>er[FE_FP] Here, I'm dene ...[FE_SP] I'm delighted[FE_RP] to er[FE_FP] to[FE_RT] express my sincere <sincerelf>[SD], my sincere[FE_RT] er[FE_FP] thanks to e…
During the meeting, er[FE_FP] the specia ...[FE_SP] spesalist[FE_RP][ID] from different countries and district er[FE_FP] er[FE_FP] er[FE_FP] communication[SD] with, with[FE_RT] each other[FE_FP], and er[FE_FP] devote[GE] the good idea to er[FE_FP] pra ...[FE_SP] protection and ......[FE_LP][ID][SD]. <CE2>Here, Here[FE_RT] er[FE_FP] on behalf of the er[FE_FP] behalf[FE_RT] on behalf of[FE_RT] the …
During the seminar[SD], experts and scholars from different regions er[FE_FP], give[GE] their different opinions and[SD] er[FE_FP] in order[FE_FP] to er[FE_FP] have better reservation and renewal of[GE] the old city er[FE_FP], they give[GE] very good advice and suggestions. <CE2>Here, on behalf of er[FE_FP] the city council[SD] and the city government, I would like to thank all the diligent effor…
During the meeting, all the experts and scholars[ID] speak[GE] much about their ideas of the er[FE_FP] of the[FE_RT] old, of the old cities[FE_RP][SD] ...[FE_SP] protective and renew[SD][ID]. <CE2>And Here, I just ...[FE_SP] and Here, I just[FE_RP] presented[SD] about[GE] the er[FE_FP] of[FE_RP] the city and the government, to show our ...[FE_SP] holy ...[FE_SP] s, about[FE_RP] our er[FE_FP] holy…
During the meeting, er[FE_FP] the experts[SD] from all over the world gave their er[FE_FP] opinions and suggestions to[GE] how to protect and re ...[FE_SP] and renew[FE_RP] the old city. <CE2>Now, I say thank you to all the experts Here, in the name of our government and our committee of the government. <CE3> Long Cheng is the city which have[GE] two er[FE_FP] two[FE_RT] thousand fif ...[FE_SP] f…
In the，in the[FE_RT] meeting, an old, er[FE_FP] the piper[FE_RP][SD] ...[FE_SP] experts[ID] from the er[FE_FP] everywHere[FE_RP] give[GE] the ideas and freely, and, and to[FE_RT], and to[FE_RT] protect er[FE_FP] the old city encourage, encouragingly <encourageably>[SD]. <CE2> Here I re ...[FE_SP] I re[FE_RT] ...[FE_SP] repair rep[FE_RP] ...[FE_SP] represent[FE_RP] the, the city's the leaders[SD][…
During the period[SD], the experts and the friends[SD] from all the variety[SD] of countries and areas discussed to [SD]their heart content, and gave us advices and suggestions to how to protect the old city and to improve them[SD], er[FE_FP] improve the city[FE_RP]. <CE2>Now I am, on in[GE] half[SD] of the municipal government and the er[FE_FP] our city[ID] to express our thanks to the experts w…
During the meeting term[SD], the representatives <representor>[SD] from different countries er[FE_FP], say[GE] something about the, er[FE_FP], about the Long City and give[GE] her some advice on preserving <pretenting>[SD] and renewing the old city. <CE2>Now, I instead of[SD] ...[FE_SP] the, th...[FE_SP] I instead, instead[FE_RT] of the city to give er[FE_FP], th...[FE_SP] th...[FE_SP] thanks <th…
During this meeting, the experts and learners[SD] from different areas[ID], and[SD], talked about their opinions and the solutions to the protection[ID] of the Longcheng. And ...[FE_SP] they ......[FE_LP][SD]. <CE2>er[FE_FP], at this time, on behalf of the city's government and commission[SD], I would like to express our heartfelt <cautial>[SD] thanks, thankfulness <thankness>[SD] to the hard wor…
During the conference, er[FE_FP], experts and scholars from different countries and areas are given us many er[FE_FP], great, er[FE_FP], advice[GE], er[FE_FP], for us to, to[FE_RT] pretend our old, er[FE_FP], area[SD], city area[FE_RP], and to renew it. <CE2>Now I'd like to[GE] on behalf of the government of our city[ID] to thanks, to thanks[GE][FE_RT] you for your efforts. <CE3>Long city is a be…
During this meeting, the excerpts and scholars from different countries and areas contributed <distreated>[SD] their ideas ...[FE_SP] and give[GE] their advice on how to protect the old city and renew the old city. <CE2>Here, on behalf of the gover...[FE_SP] the city government[FE_RP], and the city committee, I wish to extend our heartfelt thanks to the hard working, to the hard work[FE_RP] of th…
In the meeting, the experts and intellectuals from national[SD] and international have[GE] a free talk on how to preserve and, En[FE_FP], the, the[FE_RT] preservation[FE_RP] and renew <renewment>[SD] of En[FE_FP], the, of Laocheng[FE_RP], and give[GE] their suggestions enthusiastically. <CE2>At this moment, on be half of the government[ID] of our city, I ...[FE_SP] express our deepest thanks for …
During the conference, er[FE_FP], the experts <Expertees>[SD][ID] from different countries, er[FE_FP], they, er[FE_FP], make[GE] their be...[FE_SP] their[FE_RT] best efforts er[FE_FP], to er[FE_FP], make their best effort[FE_RT] to er[FE_FP], propose their opinions er[FE_FP], to the conservation[ID] to the Longcheng City. En[FE_FP]...[FE_SP] <CE2>En[FE_FP], I'm Here, er[FE_FP], I'm Here[FE_RT] to…
During this meeting, experts[ID] from different ...[FE_SP] different kinds[FE_RP] of areas and countries gave their own opinions, spoke their own mind[GE] freely, and they did contributions to the protection[ID] of cities. <CE2>Please allow me to show our sincere gratitude to the ...[FE_SP] experts ...[FE_SP] on the behalf, on the behalf of[FE_RT] ...[FE_SP] the Communist municipal Party committe…
In the middle[SD] of the conference, all, all[FE_RT] of the experts <export>[SD] from all of the world, and national organ...[FE_SP] organization[SD], En[FE_FP], active[GE] contribute[GE] their mind to our, to the[FE_RP] ...[FE_SP] old, En[FE_FP], En[FE_FP], old city, En[FE_FP], and their ideas ...[FE_SP] to ......[FE_LP][ID]. <CE2>As the representative <represet...[FE_SP] representive>[SD] of th…
During the conference, experts and friends[SD] from all of the world, they voiced their opinions and give[GE] their practical ideas, their plans for the protection and[ID] of the city ......[FE_LP] They do a lot ...[FE_SP][ID]. <CE2>Here, I'd like to[GE] on, beha...[FE_SP] on, Here, on behalf of[FE_RP] the city committee, an ...[FE_SP] and the government to express our sincere thanks for all the …
During the conference, the experts and authorities[SD] from different countries and different area[GE] expressed their ideas...[FE_SP] they made many[FE_RP], many[FE_RT] strategies <strategics>[sD] to protec...[FE_SP] to protect[FE_RP] and renew the old cities[SD] of Longcheng. <CE2>Here, I'll represent the city government[ID] to express our thanks for the experts' hard working, hard work[FE_RP].…
En[FE_FP], during our meeting, experts[ID] er[FE_FP], from all er[FE_FP], from all[FE_RT] over the world, er[FE_FP], speak[GE], speak out their ideas and give[GE] their ideas about how to protect our er[FE_FP], old city, and gives[GE] their suggestions to preserve[ID] this old city. <CE2>En[FE_FP], Here, er[FE_FP], on behalf of the ...[FE_SP] er[FE_FP], municipal <memu, er[FE_FP], uniciple>[SD] g…
During the meeting, the experts and scholars from different countries and regions ...[FE_SP] gi...[FE_SP] er[FE_FP], [ID]free speech, er[FE_FP], er[FE_FP], give[GE] a free speech[FE_RP], and pro...[FE_SP] actively to[GE] provide er[FE_FP], the, provide[FE_RT] the advices to the protections[GE] and up...[FE_SP] update[SD] of Longcheng. <CE2>Here, [GE]behalf of the gove...[FE_SP] local government[F…
During, er[FE_FP], during[FE_RT] the meetings and er[FE_FP], the er[FE_FP], interne[SD]...[FE_SP] er[FE_FP], the, er[FE_FP], En[FE_FP], editors[SD] give[GE] a lot of ideas to the Longcheng's er[FE_FP], reforms[ID]. And they tal...[FE_SP] talked[FE_RP] a lot about the, these[FE_RP] new ideas ...[FE_SP] Expert[ID] ...[FE_SP] <CE2>Here, on behalf of the, er[FE_FP], the[FE_RT]...[FE_SP] er[FE_FP], th…
During the conference, En[FE_FP], all experts, En[FE_FP], from different countries and regions er[FE_FP], expre...[FE_SP] express[GE] their opinions freely. En[FE_FP], En[FE_FP], strive for, strive for[FE_RT] the protect[GE] and renew[GE] the city, er[FE_FP], some strategy[SD]. <CE2>Here, on behalf of the er[FE_FP], commission of the city and government, er[FE_FP], government city[SD], en[FE_FP] …
During the section[SD], experts and professionals from different countries and areas offers[GE] us with very various ideas to protect the old city and to er[FE_FP], renew the city. <CE2>Here, on behalf of the ...[FE_SP] municipal CPC[SD], CPC Municipal Committee[FE_RP][ID], I'd like to thank you all <ored>[SD] for your hard work. <CE3>Longcheng is an old and beautiful ancien...[FE_SP] ancient[FE_…
During the conference, the, the[FE_RT] experts from, experts[FE_RT], experts <per...[FE_SP] per...[FE_SP] perts>[SD] from all over the country[ID] En[FE_FP], express[GE] their own ideas and, and[FE_RT] propose[GE] ...[FE_SP] er[FE_FP] all kinds of plans for the old city's protection and renew[GE]. <CE2>En[FE_FP], Here, en[FE_FP] ...[FE_SP] En[FE_FP], En[FE_FP], I stand for ...[FE_SP] the governme…
During the conference, period of conference[FE_RP][SD], er[FE_FP], the professional[GE] and experts from all of the country[ID] have talked about their own ideas to ...[FE_SP] er[FE_FP], to[FE_RT] protect and er[FE_FP], improve the old city. er[FE_FP], they, they[FE_RT] have, they have[FE_RT] ...[FE_SP]. <CE2>Here, er[FE_FP], on behalf of our, er[FE_FP], committee and local government, er[FE_FP],…
During the conference, experts and scholars from all over the world give[GE] their opinions freely ...[FE_SP] and without[SD] reserve ...[FE_SP] to[SD] ......[FE_LP] construct[ID] the old city. <CE2>On behalf of the city and its government, I would like to express my sincere thanks to all of you for your efforts. <CE3>The Dragon City is ...[FE_SP] is[FE_RT][GE][ID] beautiful city. It boasts <boas…
During the meeting, experts and friends from all over the world...[FE_SP] speak[GE], speak[FE_RT] as much as they want ...[FE_SP] and ...[FE_SP] express[GE] their ideas ...[FE_SP] en[FE_FP] ......[FE_LP] and gi...[FE_SP] er[FE_FP], give[GE] er[FE_FP], give[GE] some good er[FE_FP], give some good advice[FE_RP] to the er[FE_FP] ...[FE_SP] to the protect[ID]...[FE_SP] <CE2>H...[FE_SP] I'm Here to st…
During the session[SD], a lot of experts from different areas er[FE_FP] ......[FE_LP] have their ideas come[GE] out in protection[GE] the ol...[FE_SP] the[FE_RT], the Long City and ...[FE_SP] acti...[FE_SP] actively and[SD] renew the ideas of protection[SD]. <CE2>Here, I'd like to appreciate <apprecite>[SD] your, your[FE_RT] industrious and, and[SD] work on behalf of my fellows and <未听清，似mere>[SD…
During the conference, er[FE_FP] scholars and er[FE_FP] professionals from different countries[ID], say what they want, and[SD] er[FE_FP] to express their er[FE_FP] different opinions, er[FE_FP] playing a positive role in ...[FE_SP] er[FE_FP] in[FE_RT] ...[FE_SP] er[FE_FP] providing advised <advisaned>[SD] suggestion for protecting and reform of the er[FE_FP] old city, the ancient city. <CE2> Her…
During the conference the Expert and scholarship[SD] at home and abroad are express[GE] their own ideas er[FE_FP] freely and they try[GE] their best to er[FE_FP] ...[FE_SP] to[FE_RT] support ideas er[FE_FP] for the er[FE_FP] ...[FE_SP] for[FE_RT] the protection and improvement of the old city. <CE2> Now, er[FE_FP] perimit <promit>[SD] me[GE] on the behalf of the municipal government[ID] to expres…
During the period[SD] of the conference, the experts and er[FE_FP] ...[FE_SP] studies[sD], starters[FE_RP][SD] from different countries and aeras <ereas>[SD] discuss[GE] er[FE_FP] coherently and express[GE] their er[FE_FP] opinions coherently[ID]. <CE2> On this occasion, er[FE_FP] on behalf of the city government[ID], I express our er[FE_FP] ...[FE_SP] er[FE_FP] ...[FE_SP] heartfelt <heartfilt>[S…
During the conference, experts from different regions and places er[FE_FP] spoke without hesitation and expressed their opinions to help the er[FE_FP] construction and preservation of the er[FE_FP] old city actively. <CE2> Here, on behalf of the er[FE_FP] government of the city and the community of the er[FE_FP] communist party[SD] of our city, I would like to extend my heartfelt appreciation to …
During the conference, expertise[SD] and scholars from different countries played and[PE] active part in offering advi ...[FE_SP] advice some suggestions[FE_RP] for the maintenance and renewal of the old city, Long Cheng. <CE2> I Here by ...[FE_SP] extends[FE_RP][GE] great gratitude<gratitudes>[SD] for the work of all the expertise[SD] and scholars on behalf on[GE] the，the[FE_RT] municipal commit…
er[FE_FP], in the session[SD], the experts and scholars <scholarsh>[SD] from er[FE_FP] other countries and regions er[FE_FP] have[GE] a hot discussion and give[GE] many suggestion[GE] on the protection[ID] of the ...[FE_SP] old city Long Cheng. <CE2> er[FE_FP] Here, er[FE_FP] I like to er[FE_FP] thanks er[FE_FP] the[SD] for your ...[FE_SP] er[FE_FP] efforts er[FE_FP] on behalf of the er[FE_FP] ..…
During this conference, specialist[GE] come[GE] from different nations in the areas[SD] try[GE] their best to devoid[SD] their ideas and opinions to us. They say[GE] what they want to say and devote to, devote to[FE_RT] ...[FE_SP] bring our old city to a new appearance[SD][ID]. <CE2> Here, by[SD] as representative for the, for the[FE_RT], for the city's commission and city's government, I, I[FE_R…
During this meeting, the experts from different country[GE] different region er[FE_FP] give[GE] a lot of good of advice[FE_RP] er[FE_FP] to er[FE_FP] to[FE_RT] protect <protaint>[SD] our old city old town[FE_RP]. <CE2> And Here, on half of the er[FE_FP] government[ID], I express our warm appreciate[SD] to every experts[GE] and guests[SD] for improving our，improving[FE_RT] our building[SD][ID] ...…
During the con ...[FE_SP] conference, the experts from different countries and from abroad[SD], er[FE_FP] ...[FE_SP] er[FE_FP] talked actively to er[FE_FP] contribute their ideas and their er[FE_FP] good er[FE_FP] suggestions to preserve and reconstruct the er[FE_FP] ancient city, Long Cheng. <CE2> I like to thank all the experts for their er[FE_FP] great contributions and their hard works er[FE_…
During the meeting time[SD], the experts and learners[SD] from different countries er[FE_FP] say[GE] what, said[FE_RP] what they want to say and er[FE_FP] ...[FE_SP] er[FE_FP] ...[FE_SP] give[GE] their, give[FE_RT] their ideas to us to er[FE_FP] protect and renew our old cities[GE]. <CE2> And now, er[FE_FP] I present[SD] my er[FE_FP] this country[FE_RP][ID] and[SD] er[FE_FP] to thanks[GE] for you…
During the meeting, the experts and scholars from all wor ...[FE_SP] all the world[FE_RP] has[GE] given us very good ideas and express[GE] themselves <themself>[GE] to actively contribute to do[SD] reserve and renew of[SD] the old city. <CE2> Here by[SD], on behalf of the city commission and city government, I'd like to extend my heartfelt gratitude to the hard work of all the experts<asperts>[SD…
During <Duling>[PE] the meeting, experts and scholars from different countries and areas <aleas>[SD] expressed their opinions freely <freedy>[SD] and made positive contributions to the preservation and renewal of the city by putting forward valuable suggestions. <CE2> Therefore on behalf of the city committee and the city government, I would like to express our sincere gratitude to all experts fo…
During the meeting, en[FE_FP] the experts and scholars <studers>[SD] from different countries will[SD], and give[GE] us more ideas and say[GE] what they want to say er[FE_FP], in order[FE_FP] to protect[ID] our old city. <CE2> On the[GE] behalf of the officials <officers>[SD] of the government, I'd like to thank all of, all of[FE_RT] yours hand[SD], hard working[FE_RP]. <CE3> The Dragon City has …
During the meetings, um[FE_FP], experts from different countries and cities expre...[FE_SP] expressed[FE_RP] their <they>[GE] ideas freely and they ...[FE_SP] um[FE_FP], pro...[FE_SP] provided various...[FE_SP] ideas for the ...[FE_SP] um[FE_FP], protection and the rebuilt[SD] of the old city. <CE2> And er[FE_FP] now ...[FE_SP] I ...[FE_SP] now us an member[SD] of the ...[FE_SP] um[FE_FP], mu...[…
The specialist[GE] and scholars<schonars>[SD] from different countries ...[FE_SP] present[GE] here gav...[FE_SP] gave their ideas freely, actively um[FE_FP] anand[SD] actively[FE_RT] to contribute, actively contribute[GE] to[FE_RT] our ...[FE_SP] ancient<ocient>[SD] aya ancient<ocient>[SD][ID] city. <CE2> Here on behalf of the ...[FE_SP]en[FE_FP] city government and the city committee to express …
During, during[FE_RT] the meeting, the scientists<science>[SD] and research[SD] and scholars from different pe...[FE_SP] different country[FE_RP] and different area has[GE] talked ...[FE_SP] much ...[FE_SP] em[FE_FP] and they ...[FE_SP] and they[FE_RT] can give[GE] different idea[GE] to the development[ID] of the old city Longcheng. <CE2> Here on behalf of the government and people[SD], I want to…
During the period of the meeting, er[FE_FP], experts, scholars and er[FE_FP], scholars[FE_RT] um[FE_FP], from different er[FE_FP] different[FE_RT] countries er[FE_FP] express, expressed[FE_RP] their opinions um[FE_FP] an...[FE_SP] about, about[FE_RT] the old about the protection and renewal<renewment>[SD][FE_RP] of the old city um[FE_FP] ...[FE_SP] actively. <CE2> At[GE] Here I respect...[FE_SP] …
During this me...[FE_SP] during this meeting[FE_RP], um[FE_FP] each Expert and scholar expressed their own opinions[ID] and ...[FE_SP] gave their own suggestions and ad...[FE_SP] advices[SD] for the renewing and protection of the old city. <CE2> Here by[SD], I represent<represents>[SD] ...[FE_SP]the municipal<multipal>[SD] government ...[FE_SP][GE] thank, um[FE_FP] ...[FE_SP]than...[FE_SP] thanks…
During the conference, the experts and people[SD] who are from different regions and countries ...[FE_SP] are ...[FE_SP] are[FE_RT][GE] er[FE_FP] proposing er[FE_FP] their constructive suggestions and advice[SD] to um[FE_FP] the problem of protection<protect>[SD][ID] the Longcheng and its er[FE_FP] environment[SD]. <CE2> Here please allow <allowed>[GE] me to[GE] on behalf of the city government[I…
During the session[SD], all the experts and scholars from all over from all[FE_RT] the coun...[FE_SP] other countries[FE_RP] and regions feel[GE] free to voice their opinions ...[FE_SP] er[FE_FP] their diversified opinions[FE_RP] on how to protect[ID] this old city and they actively provided their opinions on how to protect this old city[FE_RT] and have meade great achievements. <CE2> I'd like to…
During the conference, the experts and scholars from different countries ...[FE_SP] er[FE_FP] ...[FE_SP] gi...[FE_SP] gave their opinions a...[FE_SP] at research result[SD] to actively to er[FE_FP] the produc[SD]...[FE_SP] er[FE_FP] the protection[FE_RP] at the conservation[ID] of the old city. <CE2>er[FE_FP] Here er[FE_FP] ...[FE_SP] please let me er[FE_FP][GE] on behalf of er[FE_FP] our city's …
During this, er[FE_FP] this[FE_RT] meeting<meetings>[GE], experts and scholars<scholarship>[SD] from all the world and the regions er[FE_FP] wer[FE_FP]...[FE_SP] say[GE] er[FE_FP] say[FE_RT] what say what[FE_RT] they want to say and ...[FE_SP] and gave a attribute[FE_RP][GE] some plans and en[FE_FP] strategies to protect and renew the Longcheng City. <CE2> Here I would like to extend my sincere t…
During the, during the[FE_RT] conference，en[FE_FP] ...[FE_SP] many professors and scholars from er[FE_FP] various countries come[GE] to here, and actively en[FE_FP] on contri[SD]...[FE_SP] do[GE] actively[FE_RP] make con...[FE_SP] great contributions[FE_RP] to the construction and renewing <renewment>[SD] of the old city. <CE2> Here, en[FE_FP] let me exchange on the[GE] behalf of our city governm…
During the conference the experts and scholars from different countries say[GE] what they want to say <said>[SD], and and[FE_RT] provide[GE] er[FE_FP] a lot of suggestions for us to[GE] how to en[FE_FP] protect and renew the old city. <CE2> At this time, on the behalf <behafe>[SD] of our city government[ID], I thank er[FE_FP], I thank[FE_RT] for en[FE_FP] I thank for[FE_RT] all the experts en[FE_…
During the tim...[FE_SP], during this time[FE_RP][ID] en[FE_FP] ...[FE_SP] en[FE_FP] most of the experts and the En[FE_FP], en[FE_FP] leaders[SD] en[FE_FP][ID] expressed their ideas and sugges...[FE_SP] en[FE_FP] ...[FE_SP] en[FE_FP] ...[FE_SP] advices <advances>[SD] and suggestions[FE_RT], advices and suggestions[FE_RT] en[FE_FP] about protecting in[sD] the[GE] re...[FE_SP] renew[GE] of the er[F…
er[FE_FP] during ...[FE_SP] the conference, er[FE_FP] experts and ...[FE_SP] specialists from all parts of the society[SD][ID] er[FE_FP] voluntarily ...[FE_SP] and freely devoted their ideas to er[FE_FP] ...[FE_SP] from[FE_RP] the protection and renewal of the ancient city. <CE2> Here I'd like to send sincere thanks to all the experts presented for their ...[FE_SP] er[FE_FP] efforts made[SD], er[…
During the meeting, er[FE_FP] the, the experts and learned people[SD] from all over, all over[FE_RT] the world and different districts[SD] en[FE_FP] provide[GE] their priv...[FE_SP] their[FE_RT] evaluates[SD], er[FE_FP] evaluates[FE_RT], er[FE_FP] provide their en...[FE_SP]valuable ideas<idea>[SD][FE_RP] to the protection and the reconstruction <restruction>[SD] of the Long <Rong> Cheng. <CE2> En…
In the conference, in the conference[FE_RT], er[FE_FP] specialists and scholars from many er[FE_FP] locations[SD] and countries er[FE_FP] provide[GE] a lot of good er[FE_FP] suggestions and strategies er[FE_FP] for the perservation and development of the er[FE_FP] Long City. ......[FE_LP] They speak whatever they want. <CE2> On behalf of the ...[FE_SP] city's party[SD] and government, I like to e…
En[FE_FP] during the conferences[SD], conference[FE_RP] experts and scholars <scoulers>[SD] from different countries and regions expressed their ideas and ...[FE_SP] thoughts without adding have the tension[SD]. They have make[GE] good suggestions and policies for the er[FE_FP] protection and innovation of dra...[FE_SP] of the Dragon City. <CE2> At this time I'd like to[GE] on behalf of the munic…
During the meeter[SD] er[FE_FP] during the meeting[FE_RP], er[FE_FP] s...[FE_SP] scholars and specialists from all over the world er[FE_FP] talked about er[FE_FP] the subject freely and er[FE_FP] er[FE_FP] provide[GE] many er[FE_FP] pro...[FE_SP] ma...[FE_SP] many[FE_RP] er[FE_FP] ideas and ad...[FE_SP] advices for the er[FE_FP] proven[SD] ...[FE_SP] o er[FE_FP] [ID]for the old city. <CE2> Here o…
er[FE_FP] during the conference, er[FE_FP] the the[FE_RT] experts and scholars from different countries en[FE_FP] ...[FE_SP] from the different[SD] about their ideas er[FE_FP] freely and er[FE_FP] and[FE_RT] er[FE_FP] devoted their and devoted[FE_RT] their how to er[FE_FP] make the er[FE_FP] old cities[SD] er[FE_FP] ...[FE_SP] er[FE_FP] how to make it well[FE_RP] to protect it. <CE2> Here on beha…
During the conference er[FE_FP] a huge number of professors from arou...[FE_SP] er[FE_FP] around[SD] the world say[GE] er[FE_FP] speak[FE_RP][GE] their strategies and their advices in order to en[FE_FP] protect <protecting>[GE] the city and polish[SD] the old city. En[FE_FP] their strategies are ...[FE_SP] very useful. <CE2> Now it's a great honor for me to present[SD] the government[ID] to say..…
During the conference the experts and professors from different countries and regions expressed the ideas and opinions completely, and contribute[GE] the contribute[FE_RP] much to the protection and creation[SD] of the old city. <CE2> Here I would like to express the sincere thanks to all the experts and professors, on behalf of the city's commission and muni...[FE_SP] mu...[FE_SP] municipal<merc…
During ...[FE_SP] this period <perier>[SD]，this period[FE_RT][ID], the experts[ID] from all <our>[SD] kinds of[SD] countries and districts[SD] ......[FE_LP] to their utmost[SD] and ......[FE_LP] show[GE] their opinions, gave, they gave[FE_RP], they gave[FE_RT] us their advice <adwise>[SD] to ...[FE_SP] protect and renew the er[FE_FP] old city ...[FE_SP] actively. <CE2>Now here, I'd like [GE]show …
In[SD] during[FE_RP] the meeting, the ...[FE_SP] experts[ID] from all over the world express[GE] their opinion[GE] and feeling <filling>[SD] about how to build[ID] the ...[FE_SP] Longcheng. <CE2>I'd like to take this period[SD] on be...[FE_SP]behalf on, of[FE_RP] our committee and government to extend our thanks to the ...[FE_SP] to the[FE_RT] experts[ID]. <CE3>Longcheng it has er[FE_FP][GE] hist…
During the symposium[SD], er[FE_FP] the experts and scholars from different countries and regions and[SD] expressed their opinion[GE] freely and[SD] how to er[FE_FP] how to[FE_RT] protect and renew the old city ...[FE_SP] actively ......[FE_LP] and gave us many er[FE_FP] positive suggestions many good re...[FE_SP] good[FE_RT], good suggestions[FE_RP]. <CE2>Now on behalf of the government <govemen…
During the meeting, er[FE_FP] different countries different countries[FE_RT] often professor[SD][ID] give[GE] different ideas to, to[FE_RT] er[FE_FP] re...[FE_SP] re...[FE_SP] [ID]rebuilding[FE_RP][GE] the, the[FE_RT] old cities[GE] about Longcheng, they, they[FE_RT] ...[FE_SP] did a great exactly effectly[FE_RP]. <CE2>And this moment, I am on, on[FE_RT] behalf of, of[FE_RT] the er[FE_FP] er[FE_F…
During the period of the conference, and[SD] experts and scholars from all so...[FE_SP] social sectors[SD], so our everyday[SD] wants[GE] to say express <explass>[FE_RP][GE] their valuable opinions. Ok, and now I appreciate how work[SD], ok, because they play[FE_RP], have played[FE_RP] an important role <roled>[SD], had, and they have played an important active role[FE_RP] in the contributions to…
Um[FE_RT] during the international conference, a different kind <kinada>[SD] of experts and scholars from different country[GE][ID] in the world, er[FE_FP] ex...[FE_SP] er[FE_FP] express[GE] their ideas and experiences to, er[FE_FP] to[FE_RT] the[SD] suggest us er[FE_FP] several ...[FE_SP] method[GE] of preserving and changing[SD] ideas[ID]. <CE2>And here um[FE_FP] I will express my weight[SD] er…
During the symposium <symposiumer>[SD], the experts and scholars from the[GE] everywhere, um[FE_FP], from whole main board[FE_RP][SD] um[FE_FP] come[GE] here, and er[FE_FP] say[GE] everything they want and gave suggestion[GE] to our, to our[FE_RT] problems, try[GE] their best to help us. <CE2>Hereby[SD], I er[FE_FP] standard[SD] of the um[FE_FP] several <sevel>[SD] government and er[FE_FP] ...[FE…
During the seminar[SD], the experts and scholars from different parts of the world say[GE] as er[FE_FP] they, they[FE_RT] like to, and, and[FE_RT] er[FE_FP] positively, and gave them[SD] their er[FE_FP] precious opinions to the, to the[FE_RT][ID] renewal of the city. <CE2>And here, on behalf of the municipal government and government[SD], I shall express our sincere thanks to our every Expert and…
During the meeting, experts and scholars from all of[GE] the wor...[FE_SP]all of[FE_RT] the wor...[FE_SP] all over the world[FE_RP]. Um[FE_FP] they and[SD] bring[GE] out their ideas and they ...[FE_SP] contribute[GE] their ideas to this meeting actively, to this[FE_RT], to the er[FE_FP] [ID]reconstruction of the city ...[FE_SP] er[FE_FP] actively. <CE2>Here on behalf of the city committee and gov…
During the meeting, the people from one more every <evely> country[SD], often <offer>[SD] they are advise[GE] to the establishment <respublishment>[SD][ID] of Dragon city, they talked <talkerter>[SD] extensively <ec tensively>[SD]. <CE2>All attention[SD] of this meeting, I'd like to show <shu>[SD] our er[FE_FP] grateful great...[FE_SP] gratefulness <grate ful ness>[FE_RP][SD] to the people who of…
Now it is a time to we[GE] go back to a, to a[FE_RT] last year and, the arrival of the million [SD] and also it is a time for us to ...[FE_SP] look back on the past year and at the same time look forward to the new year. In the past year, we had recalled our province[SD] in Chinese province[SD] in its modernization and also show[GE]...[FE_SP] fast developing China to the whole world. Meanwhile we…
Today is, is[FE_RT] the days[GE] for us to, for our new year[FE_RP] and it is also, is for[FE_RP] our[GE] looking back, looking back[FE_RT] on the past and sending wishes[GE] to the future. In the past one year[GE] ...[FE_SP] we have broadcasted the achievements in the ...[FE_SP] modern ...[FE_SP] in Chinese modernization[FE_RP] and we have shown in front of the world, first give china[GE] with g…
Today is the occasion to say Goodbye to the last year, to the passing year[FE_RP] and welcome the new year. Today is also the day we should recall this year, this year past[FE_RP] and to look for ...[FE_SP] to next year[FE_RP] came[GE]. During the past year, we reported to the world－Chinese achievement in modernization, in progress[GE], in the process of modernization[FE_RT], we presented the wor…
Today is the time we say goodbye to ...[FE_SP] o[PE] the past and welcome, and welcome[FE_RT] the future. And it is also the time we look back and look forward. In the past year, we have broadcasted, we have broadcasted to the world[FE_RP] ...[FE_SP] the achievements we ...[FE_SP] that the achievements[FE_RP] we to achieve[GE] in our country, which is going bigger and bigger[SD] in the ...[FE_SP]…
Today is the day to ...[FE_SP] t o[FE_RT] the new year and to ...[FE_SP] into[FE_RP] ...[FE_SP] inspect[SD] and look forward (to) the future. In the past year, we have successfully reported to the whole world...[FE_SP] their achievements that show them off[GE] and get in[GE] some ...[FE_SP] some[FE_RT] modernization[GE] and we present...[FE_SP]presented to the whole day ...[FE_SP] a China ...[FE_…
Today is a time to say goodbye to a year and welcome a new year, it is also a time to look back, to look back[FE_RT] and look into the future. During the past year, we...[FE_SP]we[FE_RT] introduce[ID] to the outside world, the great accomplishment that china has[GE] during his[GE] modernization drive, we also show ...[FE_SP] Chinese ...[FE_SP] great progress advanced. Meanwhile we attach much att…
Today is we ...[FE_SP] say[GE] goodbye to the past and ...[FE_SP] meet a new year , a new year[FE_RT]. We may wish back[GE] and future. This is ...[FE_SP] a time forth date[SD]. In the past year , we show the world ...[FE_SP] with country[GE][ID] ...[FE_SP] which is standing up[SD] forward and ran quickly[SD] in the modernization drive. Meanwhile we pay attention to ...[FE_SP] world which is deve…
Today, it is the time for us say[GE] farewell to the past and greet the future. It is also the time to reach the back[SD] and welcome the new future. ...[FE_SP] In the past one year[GE], we have reported the unconp[PE]...,[FE_SP] displeasure[SD] China has achieved on the modern, modernization[FE_RP] and show image of making progress , uh,[FE_FP] to the world. ...[FE_SP] Meanwhile, we pay[GE] atte…
Today, it is a time to parting[GE] with the old and looking[GE] forward into[GE] the future, it is also a time to looking[GE] to[GE] the future and so the prospect brightest. In the past year, we have shown to the world, china speeds in her will[SD] to the future and modernization show the world[GE] a china brightest in the future.[ID] As the same time, we focus on the changing world on the chang…
Today is the day that we say goodbye to the old days and we ...[FE_SP] welcome the new ones, and today is also a day to send our warm ...[FE_SP] wish and our regards to others[ID]. During the past year, we have reported some modern achievement[GE] made in Chinese development[GE] and we have shown to the world a new china who[GE] is ...[FE_SP] who[GE] is[FE_RT] ...[FE_SP] striding forward. At the …
Today is once the common[SD] in a new year[ID] and it is a time for us to look into[SD] the future[ID]. In the past, in the past year[FE_RP], we have reported the great achievements that Chinese people have achieved in modernization process and have, have displayed[FE_RP] the world ...[FE_SP] the blooming china has[GE], that is working, working towards[FE_RP] the future[SD]. At the same time, we …
Today, it is the end of the old year and the beginning of the new year. It is also the time for us to review what we have done and to see what we could done[GE] in the future. In the past one years[GE], we have showed the world that the[ID] modernization progress of China and showed the world that the China that developed rapidly[GE].[ID] Meanwhile, we attached the great importance to the change …
Today is the very moment for us to ...[FE_SP] say goodbye saying goodbye[FE_RP] say goodbye[FE_RP] ...[FE_SP] for the all the end[SD] welcomes[GE] new year and also it is the very moment for us to review our ...[FE_SP] success[SD] and ...[FE_SP] look forward[GE] future. In the past few[GE], in the past one year[FE_RP], they[SD] ...[FE_SP] covered the, the very[FE_RP] great success that China has …
Today is the time for us to say goodbye for[GE] the last year ...[FE_SP] say hello to, to this year[FE_RP]. And this is also the time for us to look back and to look forward. In last year, we have ...[FE_SP] we have[FE_RT] ...[FE_SP] reported all the accomplishments ...[FE_SP] of China during[GE] our way to the modernization and has given the world a[GE] ...[FE_SP] image of China which is develop…
Today is a moment we that[GE] look back and welcome the future.[ID] During the past[GE], during the past one year[FE_RP] we have solved[SD] the ...[FE_SP] modernization of achievement ...[FE_SP] of[GE] China to the world and the great leap ...[FE_SP] to the forward[GE], forward[FE_RT] ...[FE_SP] to the world[SD] ......[FE_LP] China, great leap of China forward to[FE_RT], to the world[FE_RP][SD]. …
Today is the New Year, err[FE_FP], today is the day[FE_RP] the New Year is coming, and it is also the moment look back and looking for[PE] ...[FE_SP] , look forward to the future[FE_RP]. In the past[SD], we broadcasted the achievement in the modernization of China and the great development of the, err[FE_FP], of the[FE_RT], this country[FE_RP] and its great step, great steps[FE_RP].[ID] Meanwhile…
Today is the new year coming and the pa[PE] ...[FE_SP] past ...[FE_SP] will look ...[FE_SP] back ...[FE_SP] the ...[FE_SP] florid fishes[SD].[ID] In the past year, we told the people of the world that our country developed quickly and fast[ID]. Now we show the china[GE]. It has lots of great days in its developing day[GE].[ID] At meantime[GE], we pay attention to the world, we pay attention to th…
Today is an occasion that ...[FE_SP] we ...[FE_SP] say well[GE] to last period and to welcome the new year and we see it is also we ......[FE_LP] followed[SD] and to ...[FE_SP][ID] In the past year, we have broadcasted to the world that ...[FE_SP] the ...[FE_SP] achievement of Chinese modernization and show ...[FE_SP] show a new china[FE_RP] to the whole world that ...[FE_SP] the china is ...[FE_…
Today is the bilious[SD] day, it is also a day we ...[FE_SP] we look back[FE_RP] what we have past[GE] and we also look forward[GE] what we will experience. In the past year, we have reported to the whole world ...[FE_SP] the ...[FE_SP] the goal[FE_RP] achieved by the Chinese, Chinese modern ...[FE_SP] moderniza[FE_RP][PE]...[FE_SP] modernization[FE_RP], we also reported a china which is ...[FE_S…
Today is the moment that we say goodbye to the past time and embrace the coming future, and it is also a time that we look back on[GE] the past and look forward into[GE] the future. In the past one year[GE], we, we have reported[FE_RP] the great achievements china has made in the area to [GE]the modernization, and we also ...[FE_SP] and we also[FE_RP] display[GE] some images of china to make ...[…
Today is to say goodbye to last year and it will[GE] next year. Today is coming to say goodbye to last year and looking[GE] forward[GE] ...[FE_SP] had hope to[FE_RP] ...[FE_SP] to next year. Recent years[SD] we produce[SD] the achievement which[GE] china accomplished in modernization and also it will advance china to the world[ID]. Meanwhile we ...[FE_SP] we focus[FE_RP] ...[FE_SP] we pay attenti…
Today is, is the time[FE_RP] for, it's option for[FE_RP] And ...[FE_SP] and[FE_RT] ...[FE_SP] and say[FE_RP] goodbye to the past, it is also for us to look, look forward[FE_RP] for[GE] future, and look back the history. In the past years[SD], we ...[FE_SP] we reported[FE_RP] to the world the ...[FE_SP] the achievement[FE_RP] of China in the organization pro[PE]...[FE_SP] proc[PE]...[FE_SP] proces…
Today is, the time that we say goodbye to the past year, and we should look forward[GE], urn[FE_FP], and still considerate about[GE] this, the past, the years in the past[FE_RP]. In the past years[SD], in the past one year[GE], urn[FE_FP], we have, urn[FE_FP] ...[FE_SP] reported the, great achievements in the organization express[SD], expressing[FE_RP], expression[FE_RP], urn[FE_FP] ...[FE_SP] we…
...[FE_SP] Today is the moment of say[GE] good[SD] to the past year, and welcome[GE] the New Year; and also the moment of, of look[GE] back[FE_RP] and look[GE] forward, for[GE] us. In the past year, we have report[GE] to the world the achievement we ha[PE]...[FE_SP] the achievement we have[FE_RP] got[GE], and also show a time ...[FE_SP] a China[FE_RP], err[FE_FP], which is progress[GE] in the str…
Today is the time for us to say goodbye to old[GE] and welcome the new days; and to look forward, to end[GE], to the past[FE_RP][ID]. <CE2> In the past years[SD], our reports have show[GE] the achievement of China during the, during its modernization[FE_RP], and tell[GE] the world that China is going forward, err[FE_FP] ...[FE_SP] big step[GE]. <CE3> At the same time, we are also, concerning abou…
Today, it is the moment for us say[GE] goodbye to the old days, and say hello to the coming days; it is also the day, for us to, we[GE] remind oursel[PE]...[FE_SP] err[FE_FP], remin[PE]...[FE_SP] the, err[FE_FP], the[FE_RT], err[FE_FP], remin[PE]...[FE_SP] remind and looking[GE] forward to the future. <CE2> In the past years[GE], we have reported the moderni[PE]...[FE_SP] the process of moderniza…
Today, we farewell[GE] to the old, days and welcome to the new ages; and this is also the time err[FE_FP], we looking[GE] forward to, what we have done, and, err[FE_FP] looking forward to our future. <CE2> In the last years[GE], urn[FE_FP] ...[FE_SP] we have, err[FE_FP], show[GE] the world, err[FE_FP], the achievement of China of, urn[FE_FP] ...[FE_SP] in[FE_RP] ...[FE_SP] the modernization and u…
err[FE_FP], today, it is time for us to look back the past err[FE_FP], past[FE_RT], err[FE_FP], look the last year[GE][FE_RP], err[FE_FP], to get some, err[FE_FP], to get some[FE_RT], err[FE_FP], experience, err[FE_FP], err[FE_FP], to look forward for[GE] the next year to have our, err[FE_FP], to make[FE_RP] our plan. <CE2> In the last year, we, err[FE_FP], we[FE_RT], we[FE_RT], we[FE_RT], we sho…
Today is the day that we say goodbye to the ...[FE_SP] old days, and ...[FE_SP] the, the day[FE_RP] we, look forward to the future. <CE2> In the last years[SD], we report[GE] to all over the world that we have, we have developed ......[FE_LP] and we[ID] ...[FE_SP] the[FE_RP], the[FE_RT], the[FE_RT], the fast speed[FE_RP] we made[GE] ...[FE_SP] in the future[SD][ID]. <CE3> Besides, we ...[FE_SP] u…
Today is the day for ...[FE_SP] past[GE], for those passing old days[FE_RP], err[FE_FP], and welcoming the new day[GE]. It's the，for[FE_RP], err[FE_FP] ...[FE_SP] for looking forward for[GE] the future, err[FE_FP], to looking back, looking back the past[FE_RP]. <CE2> In the past year, we have, we have[FE_RT], show[GE] the world success of the, success, of China[FE_RT] in the moderni[PE]...[FE_SP]…
err[FE_FP], today is the, coming of the new day, and ...[FE_SP] and also[FE_RP] the time we, look back to...[FE_SP] tomorrow[SD], and ...[FE_SP] err[FE_FP] look forward for[GE], tomorrow, err[FE_FP], for[FE_RT], for the future[FE_RP].<CE2> In the past years[GE], we, have broadcast many[GE], err[FE_FP], construction about in[GE], about con[PE]...[FE_SP] China, about China[FE_RP], we show, all the …
Today is the time to say goodbye to the, his[PE]...[FE_SP] history, and it's also the time for us to look forward[GE] and say something about the past. <CE2> In the past few year[GE], in the past year[FE_RP], we China has been ...[FE_SP] has got[FE_RP], great ...[FE_SP] success, and we also show[GE] the world a living on[SD] China in, great pace. <CE3> At the same time, we pay, much attention to …
Now it is the time for us to ush[PE]...[FE_SP] ushered[GE] the new year and say goodbye to the old year. It is also the time for us to look back and expect the future[SD]. <CE2> In the past years[GE], we have reported to the whole, er[FE_FP], to the whole world[FE_RP] and that the China has, the China[FE_RT], China has[FE_RP], er[FE_FP], has obtained[FE_RP] in, obtained in the year[FE_RT], and al…
Today it is the time for us to say goodbye to the past and look forward for[GE] the future. This is the time my[GE]...[FE_SP] It is, it is also[FE_RP] the time to review what, er[FE_FP], what we have[FE_RP] achieved in the past year. <CE2> In the past, in the past one year[GE], we have reported on[GE] the achievement of the China in its modernize[GE], in the mid of[SD] mo[PE]...[FE_SP] modernizat…
Today is the say[GE] goodbye to the last year, and welcome the new year. And this time is also to, er[FE_FP], look forward[GE] and look back the, er[FE_FP], past years. <CE2> um[FE_FP], in the past years[SD], ...[FE_SP] we, um[FE_FP], showed the world the, um[FE_FP], pro[PE]...[FE_SP] progre[PE]...[FE_SP] progress of China[ID], and also sho[PE]...[FE_SP] showed the world, er[FE_FP], China, er[FE_…
Today is [GE]we say goodbye to the last year, and, we, er[FE_FP], we[FE_RT], we[FE_RT], we memorize[FE_RP] something, um[FE_FP], in the last year and put forwards[SD] for[GE] the new year. <CE2> Last year, we reported the achievement that the China has, has made[FE_RP]. um[FE_FP], um[FE_FP], during the modern society[GE][PE]<societ>, and during the processing of into[GE] modern society to the wor…
Today is day say[GE] goodbye to the past, and say hello to the new year. And it's also, and today is also[FE_RP] the ch[PE]...[FE_SP] the proper time to review and look, look forward[FE_RP] to future. <CE2> In the past year, er[FE_FP], we had, we have[FE_RP][GE] to report, er[FE_FP], er[FE_FP], a, a new[FE_RP] China to the world, um[FE_FP], er[FE_FP], er[FE_FP], er[FE_FP] China, um[FE_FP], steppi…
Today is the moment we send to[SD] the past, and, and receive[FE_RP] future[SD], and look back and see the future[SD]. <CE2> In the past one year[GE], we reported the Chinese, er[FE_FP], we[FE_RP], we reported[FE_RP], er[FE_FP], the, a[FE_RP]...[FE_SP] achiev ...[FE_SP] achievements and progress which China has achieved by leaps and bounders[SD] ...[FE_SP] in, in[FE_RT], in economy[FE_RP] and oth…
Today is an important moment that we will say goodbye to yesterday, and ...[FE_SP] en[FE_FP] ...[FE_SP] and welcome tomorrow. We are looking back to, looking back[FE_RP] past[GE]. <CE2> In the past one year[GE], we have broadcasted ......[FE_LP] the achievement ...[FE_SP] that ...[FE_SP] um[FE_FP], we have, we Chinese[FE_RP] have ...[FE_SP] got and showed[PE]<show> that the[GE] development of our…
Today ...[FE_SP] today is[FE_RP] that, er[FE_FP], we look forward[GE], er[FE_FP], to reach for[SD] the new coming years, and it also[GE] the day that we look forward[GE] the future and look back the past. <CE2> In the last year[GE], we have reported that we develop[GE], the great development of China[FE_RP]. We also show[GE], er[FE_FP], er[FE_FP], develop[FE_RP], er[FE_FP], also show[FE_RP], er[F…
Today is the time to, um[FE_FP], to say goodbye to the[ID] er[FE_FP] ...[FE_SP] this welcome[SD], and is[GE] also the time, um[FE_FP], inflation[SD] and looking forward[GE]. <CE2> During the past years[GE], we, we have[FE_RP] broadcasted the contribution to[GE], in the process of con[PE]...[FE_SP] modernization and also, er[FE_FP], we raise[GE] the, um[FE_FP], their p[PE]...[FE_SP] their p[FE_RT]…
This is the time for us to, to look back[FE_RP] and also welcome the new time, is also[GE] a time to remember, and also look forward[GE][ID]. <CE2> In the past one year[GE], we have reported to world that the ...[FE_SP] the great[FE_RP] achievement China has made in the modernization. And also the great China, and great[FE_RP], the great[FE_RP], um[FE_FP], the China has, has made[FE_RP] a great i…
Today is the day[GE] we say goodbye to yesterday and a day to say hello to tomorrow[ID]. <CE2> In earliest year[SD], we have reported[PE]<report> the success of China, um[FE_FP], during, during its modern[FE_RP], modernism process[GE], and we show, er[FE_FP], and we show[FE_RT], en[FE_FP]...[FE_SP] progressing trend to the world. <CE3> At the same time, we ...[FE_SP] we attention[GE][FE_RP], um[F…
Today is a time for us to say goodbye to the past, and, um[FE_FP], welcome the, er[FE_FP], future, and also a time for us to review what we have done, and, um[FE_FP], if, of[FE_RP] make a promise[PE]<prime> for we[SD], what we should done in the future. <CE2> In the past one[GE], in the past year[FE_RP], we have, er[FE_FP], showed the world that, er[FE_FP], China has, the China's[FE_RP] a, a[FE_R…
um[FE_FP], today is our time to pa[PE]...[FE_SP] um[FE_FP], say that we have passed last year, and welcoming[GE] the new year. It also[GE], it is also[FE_RP] the time for us to look back what we have done, and look forward[GE] what, what is[FE_RP] in the future. <CE2> In the past year, um[FE_FP], in the past one year[GE][FE_RP], last year[FE_RP], we have show[GE], er[FE_FP], we have reported seve…
Today it's a moment of en[FE_FP] of our[GE], um[FE_FP], looking forward[GE] and back, and also the time we are, er[FE_FP], looking forward to, in the future[GE], and, um[FE_FP], remembering the past[SD]. <CE2> In the past year, er[FE_FP] er[FE_FP] we have broadcasted[PE] <broadcasts> we have broa[PE] ...[FE_SP] we have broadcasted[FE_RP] the moderniz[PE] ...[FE_SP] the process[FE_RP] of moderniza…
Today it's the moment for us to say goodbye to the past and to welcome the new year, as well as ...[FE_SP] to ...[FE_SP] ris[PE]...[FE_SP] er[FE_FP], er[FE_FP], rise with[GE] a hope for the bright future ......[FE_LP] with the past after ...[FE_SP] looking the past[SD]. <CE2> In the past years[GE], we have reported to the world Chinese modernization and ...[FE_SP] and we also make[GE] a picture o…
Today, um[FE_FP], it is the time that we send, um[FE_FP], er[FE_FP], er[FE_FP], i[PE]...[FE_SP] i[PE]...[FE_SP] today it is the time that we bid[FE_RP] farewell to the old year and welcome the new time. And it is the time that, um[FE_FP], we reverse the past[SD] and look forward to the future. <CE2> um[FE_FP], in the past year, we have showed the achievements, er[FE_FP], of the modernization of C…
Today is the moment and also is the day for us to look back what we have done and [ID]what we will do in future[GE]. <CE2> In the past year, we have reported[GE] the great achievement of China of the[GE] social modernization, and also we, in our reporting, we have[FE_RP] showed[PE]<show> world China with the great achievement, a great modern China. <CE3> Here we watch closely to the world, and to…
Today is a new day and it is the moment to, en[FE_FP] ...[FE_SP] to walk into forward[GE] and to see our development and look back to what we had done[ID]. <CE2> In the past year, we have reported, um[FE_FP], the great achievements, um[FE_FP], we have gained in the ...[FE_SP] modernization and it is[GE] the great step and we show[GE] a great step to the people all of the country, all of the count…
Today is the time we say, um[FE_FP], big farewell[GE] to[FE_RP] the past and welcoming[GE] the new days, and also[GE] is the time to look back and look forward, look back to the past and look forwards[GE] to the future[FE_RP]. <CE2> And in the past year, we broadcast to the world that the, that the success[FE_RP], the success[FE_RT], um[FE_FP], we Chinese, we Chinese get[GE][FE_RP] and, um[FE_FP]…
Today this is the moment, um[FE_FP], we, er[FE_FP], we goodbye[GE][FE_RP], we got[FE_RP], um[FE_FP], we[FE_RP], and the old time[GE], and, um[FE_FP], welcome the new year, and now re[PE]...[FE_SP] repack the past[GE] and bo[PE]...[FE_SP] um[FE_FP], welcome the fu[PE]...future. <CE2> In the last year[SD], um[FE_FP], we have, um[FE_FP], from the last year[FE_RP], we have pay[GE][FE_RP], um[FE_FP], …
Today we, er[FE_FP], say goodbye to the last[SD] and welcome to[GE] the new days, and we should er[FE_FP], see[PE] <say> forward[GE], see[PE] <say> forward[GE][FE_RT], see[PE] <say> back to[FE_RP] the forward and forward the ...[FE_SP] new days[SD]. <CE2> en[FE_FP], in the past years[GE], in the past year[FE_RP], we, er[FE_FP], we report[GE] the[FE_RP], er[FE_FP], the effect[SD] of China and the …
Today is a time to ...[FE_SP] en[FE_FP], say goodbye for the next year[GE], and for, forward and forward[GE] the new year. It's, it is also[FE_RP] the time to look, er[FE_FP], look back[FE_RP] the past <interprision, en[FE_FP], exprisions>[PE] experience and look into[GE] the future. <CE2> en[FE_FP], in the past one year[GE], we have report[GE] the, en[FE_FP], the promotion[FE_RP][PE] <promotatio…
This is the moment to see the past[GE] behind us and look forward to the new years. And also, it is the moment for us to reflect the past and ...[FE_SP] er[FE_FP], look forward to the future. <CE2> During the last year[GE][SD], we reported the meanings that[SD], that China is arising[PE] <arensing> in the modernization progress. And we showed the world an image of er[FE_FP], er[FE_FP], continuall…
Today is time that we say goodbye to the old year and welcome[GE] the new year, also is the time that we, en[FE_FP], remember our past and look forward to our future. <CE2> In the past years[GE], we reported ...[FE_SP] the achievement, achievements[FE_RP] en[FE_FP], by of China[GE] in the pro[PE] ...[FE_SP] process of modernization ...[FE_SP] er[FE_FP], also we reported China, er[FE_FP], China wh…
Today is time for us to say goodbye to the old days, and en[FE_FP], welcome the new days. En[FE_FP] ...[FE_SP] en[FE_FP], also it's time for us to en[FE_FP], look back to the ancient time, to old times[FE_RP] and look the future. <CE2> en[FE_FP], in the past one years[GE], we have reported the great achievement China has gained in the, er[FE_FP] modernized, en[FE_FP], in the modern[GE][FE_RP], in…
en[FE_FP], today is the moment that we meet the new future and the moment for us to look back and look into the future[GE]. <CE2> In the past one year[GE], we have shown to the world that the accomplishment that China has[PE][GE] <larz>, en[FE_FP], and in the process of modernization and the, en[FE_FP], the[FE_RT], the development of China this up steps[SD]. <CE3> And meanwhile we focused[PE] <so…
Today is the time for us to, er[FE_FP], to invite the coming new year[GE] and the time to, er[FE_FP], re[PE] ...[FE_SP] review the passing, the passing year[FE_RP] ...[FE_SP] and, and look forward[GE][FE_RP] the future. <CE2> During past year[GE] we show[GE], er[FE_FP], ...[FE_SP] we show[GE] the achievement[FE_RP] that China, have[GE], er[FE_FP], have[FE_RP], en[FE_FP], have got[GE][FE_RP], have…
Today is the time to say goodbye to, to say goodbye to the old year[FE_RP], er[FE_FP], and to say hello to the new year. And it's also the time for us to look forward[GE] and, and[FE_RT], and many, and many hours[FE_RP] backward[GE]. <CE2> In the past year, we are，we are[FE_RT], we have reported to the new world[SD] that China, we reported[FE_RP] the China's big progress in the modernization to t…
......[FE_LP] Today is occasion[GE] for er[FE_FP], for[FE_RT] er[FE_FP], for welcome[GE] the new year and forward to[GE] the er[FE_FP], old years, and also to look forward ...[FE_SP] er[FE_FP], to er[FE_FP], the new[ID], to, to look en[FE_FP], look back, en[FE_FP], to look back[FE_RT], back both and look forward[GE] the new en[FE_FP], the new year[FE_RP], new both[SD]. <CE2> En[FE_FP] in the past…
en[FE_FP], today is welcoming the new year, and, en[FE_FP], and[FE_RT], en[FE_FP],en[FE_FP], looking forward[GE] looking back to[GE] the, en[FE_FP], followed year, er[FE_FP] ......[FE_LP] <CE2> en[FE_FP], in the past year, er[FE_FP], we have broadcast to the world, en[FE_FP], the, the[FE_RT], en[FE_FP] modernization to the China and show[GE] en[FE_FP], the achievement China has made in the past y…
Today, it is a time we say goodbye to old year, and we expect ...[FE_SP] the new year[ID] ......[FE_LP] <CE2> During the past year[GE], we have broadcast what we have, what progress we have made in China, and broadcast the developing country, the ...[FE_SP] coun[PE] ...[FE_SP] we have broadcast China which is now developing very well. <CE3> At the same time, we are observing the ...[FE_SP] changi…
Today is a time for us to, to say farewell to[FE_RP] the past and welcome to the, to a new year[FE_RP] and future, and also the time for us to, for res[PE] ...[FE_SP] respect[GE] and looking forward. <CE2> In the past year, we reported to the world, er[FE_FP], in the course of the modernization, China has made, er[FE_FP], remarkable achievements and also, er[FE_FP], displayed, er[FE_FP], displaye…
Today is the moment that we say goodbye to the past years and look forward to the new year. And it also the time for us to go back into[GE] the past time and look into[GE] the future. <CE2>In the past year, er[FE_FP], we have broadcasted that China er[FE_FP] China that we have broadcasted the progress that China has went[GE] and we also showed to the whole world that China is developing at a fast…
Today is the time that we say goodbye to the precious year and also the time for us to er[FE_FP] predict a good future and the new time. <CE2>In the years[SD], ...[FE_SP] we broadcasting[GE] the ...[FE_SP] the prospecting[FE_RP] that China and improvement that China have make[GE] the industrial development[SD] and also show the world that China is prospective was that a great progress[SD]. <CE3>A…
Today is the day that we we[FE_RT] say goodbye to the to the past[FE_RP] and er[FE_FP] and welcome the New Year c[PE]...[FE_SP] New Year's coming[GE]. er[FE_FP] today is the re[PE]...[FE_SP] is the time of res[PE]...[FE_SP] we retrospect and ...[FE_SP] prospect er[FE_FP] the[ID]. <CE2>In the past year, er[FE_FP] we have we have er[FE_FP] broadcasting[FE_RP] we have broadcasted[FE_RP] a new a[FE_R…
Today is the moment we say goodbye to the past and er[FE_FP] and welcome to the future. And it is also the moment we remind we remind the[FE_RP] pa[PE]...[FE_SP] the past and think about about[FE_RT] the future. <CE2>During the past years[SD], we we[FE_RT] er[FE_FP] we broadcast er[FE_FP] we broadcast the[FE_RP] er[FE_FP] the achievement of China's modernization er[FE_FP] to the world .We show th…
Today is is the time[FE_RP] for us to say goodbye to the old times and then to er[FE_FP] entered[GE] a new year and today is the time we look back what had happen[GE] in the past. <CE2>In the past one year[GE], we have report[GE] the achievement which China er[FE_FP] has receive[GE] in in the[FE_RP] in the[FE_RT] er[FE_FP] modern er[FE_FP] er[FE_FP] er[FE_FP] modernization[FE_RP] and then we show…
Today we are we are sitting[FE_RP] here to welcome the New Year and to say goodbye to the old year. And we also we also want[FE_RP] to have a review[PE] <reviewt> of the previous time ...[FE_SP] and look into the future[SD]. <CE2>In the last year in the last year[FE_RT][SD], we have reported that the Chinese the Chinese modernization[FE_RP] progress and to show the show er[FE_FP] er the China[FE_…
Today it is the time for us to say farewell[GE] to the old and welcome the new things ...[FE_SP] and we should also look upon the past[SD] and to embrace the future. <CE2>Over the past year we have reported the the remarkable achievement accomplished by in China[FE_RP] and international modernization process[SD] and we have also displayed a China we try making considering[GE][FE_RP] the[ID] to th…
Er[FE_FP] today er[FE_FP] well it's a er[FE_FP] today[GE] is a day[FE_RP] to look forward and look ahead. <CE2>In the past year we have reported er[FE_FP] the achievement we have we[FE_RT] we have achieved[FE_RP] and er[FE_FP] the China the[FE_RT] er[FE_FP] the[FE_RT] er[FE_FP] a striking China[FE_RP] to the world. <CE3>we watch the changing world and watch the world economic and culture ...[FE_S…
Today we just er[FE_FP] co[PE]...[FE_SP] er[FE_FP] we just welcome the new days and er[FE_FP] ...[FE_SP] look forward[GE] the day look for[PE]...[FE_SP] looking forward[FE_RP] and er[FE_FP] welcome the new days. <CE2>In the last few[GE] in the last[FE_RP] in the past few years[FE_RP][SD], we we have[FE_RP] er[FE_FP] report[GE] some achievement achievement[FE_RT] that China we have achieved er[FE_…
Today we say goodbye to the the past year[FE_RP] er[FE_FP] and welcome the the new year also it is the moment for us to look backward and forward[GE]. <CE2>In the last year[SD] er[FE_FP] we we[FE_RT] show whole world er[FE_FP] of the achi[PE]...[FE_SP] of the achievement made China[GE] in modern[GE] in modernization construction[FE_RP] and showing the which showing ...[FE_SP] the[FE_RP] er[FE_FP]…
Today is a a[FE_RT] occasion[GE] of er[FE_FP] of[FE_RT] one of to the old days[SD] and welcome the new days and er[FE_FP] it's it is also[FE_RP] the day of of[FE_RT] of[FE_RT] look[GE] and look[GE] back. <CE2>In the past years[GE] er[FE_FP] we have shows[GE] shows[FE_RT] the world that the Chine[PE]...[FE_SP] the Chinese achievements in the modern construction and er[FE_FP] I am sure the the[FE_R…
Er[FE_FP] today we have to er[FE_FP] today we will[FE_RP] er[FE_FP] say er[FE_FP] ...[FE_SP] we will er[FE_FP] take the opportunity[FE_RP] to er[FE_FP] er[FE_FP] talk about our future ...[FE_SP] er[FE_FP] based on the past past years[FE_RP]. <CE2>Er[FE_FP] in the last year[SD], we have reported the achievements of China, the achievements in the[FE_RP] er[FE_FP] process of modernization of China a…
Er[FE_FP] today it is the er[FE_FP] moment that we er[FE_FP] say goodbye to the er[FE_FP] to the old year[FE_RP] and last year and we welcome the new year, so and also[FE_RP] it's the time we we[FE_RT] er[FE_FP] look back the past year[GE] and look forward to the er[FE_FP] the the[FE_RT] the[FE_RT] the coming year[FE_RP]. <CE2>In the past one year[GE] and we have er[FE_FP] reported er[FE_FP] er[F…
Today is the day which[GE] we say goodbye to the old[GE] and we say welcome[GE] to the new[GE] and also today is the day that we look back and look forward[GE]. <CE2>In the past year, we have reported that China had made got[FE_RP] achievement in the and modernization[GE] er[FE_FP] contribution and also we show the advancement to all of the world. <CE3>Meanwhile we ...[FE_SP] pay attention to the…
Today it is the time for us to say goodbye to the past and also it is time to foresee the future[ID]. <CE2>During the past year[GE], we have broadcasted to the world China's achievements on the to the[FE_RP] modernizations and we have also showed to the[GE] world a fast advancing country. <CE3>At the same time we have been focused in[GE] on[FE_RP] the changing world according to the development a…
Today it is time to embracing[GE] the new and sending after[SD] er[FE_FP] old and it is also time for us to look into[GE] the future and inretr[PE]...[FE_SP] look inretrospect[SD][ID]. <CE2>In the past year we er[FE_FP] broadcasted the great achievements which China er[FE_FP] achieved in the er[FE_FP] con[PE]...[FE_SP] in the con[PE]...[FE_SP] construction of the modern[PE] <modenest> China and w…
[ID] <CE2>Er[FE_FP] during the last year[SD], we ...[FE_SP] report to the audience that er[FE_FP] er[FE_FP] last year[SD] and also er[FE_FP] we look to[GE] the next year ......[FE_LP] and er[FE_FP] and[FE_RT] er[FE_FP] show our development to the whole world. <CE3>At the same time, er[FE_FP] ...[FE_SP] we we[FE_RT] also focus on the changes all over the world, er[FE_FP] er[FE_FP] in eno[PE]...[FE…
Today is the moment er[FE_FP] that we er[FE_FP] we[FE_RT] say goodbye to our past time and er[FE_FP] look ahea[PE]...[FE_SP] look ahead on[GE] the fu[PE]...[FE_SP] in the[FE_RP] look into the[GE] future. <CE2>During the past year[GE], er[FE_FP] we er[FE_FP] we[FE_RT] the[GE] er[FE_FP] China China's[FE_RP] er[FE_FP] contribution and er[FE_FP] development, modernization and show er[FE_FP] er[FE_FP]…
Today is the time when we say goodbye to the past and welcome the er[FE_FP] new time and also it is an occasion to er[FE_FP] retrospect and prospect[SD]. <CE2>Er[FE_FP] in the past in the past year[FE_RP] we have reported achievements that China ha[PE]...[FE_SP] has obtained in the process of modernization and we also display[GE] the er[FE_FP] good fruits of China er[FE_FP] er[FE_FP] and step of …
Today, it is a time to say goodbye to the past and look forward the future. <CE2> In the past year we have reported to the world the achievements China have[GE] has[FE_RP] have achieve[GE] during last year[]. China is on a big stride[GE] ...[FE_SP] in the last year[SD]. China is developing very fast. <CE3> Meanwhile we also pay attention to the develo[PE]...[FE_SP] the developing world. We pay at…
Today is a time when we en[FE_FP], en[FE_FP] when we[FE_RT], we can[FE_RP] forward[GE] the future and, and we trace back the past. It's a time for en[FE_FP] welcome[GE] the New Year and say goodbye the last year. <CE2> During the en[FE_FP] during this year[FE_RP] we have reported en[FE_FP], en[FE_FP] achievements the China have[GE] en[FE_FP] have made[FE_RP][GE] in the social modernization en[FE_…
Today is a moment to me[GE] say goodbye to the past and facing[GE] the new facing[GE] the new day[FE_RP] the new future, and at the same time, it is also the moment that we looking the[GE] look...[FE_SP] looking back the past[FE_RP] looking the past[FE_RP] and looking forward to the future. <CE2> In the past year in the past years[GE], we have reported to the world that China modernization China …
To[PE]...[FE_SP] Today en[FE_FP], en[FE_FP] is the time to say goodbye to the past en[FE_FP], en[FE_FP], en[FE_FP] but also the, the time[FE_RP] to looking[GE] forward to the future. <CE2> En[FE_FP] of the past year[GE], we have reported en[FE_FP] the moderni[PE]...[FE_SP] achievement, the achievement[FE_RP] of China in the modernization in its process[FE_RP] of modernization, and also and also d…
Today is the moment that we say goodbye to the past and welcome the future, also[GE] the moment that we look back in the past and look forward to the future. <CE2> In the past one year[GE], we to the world[GE] report achievement is gained by China in the modernize[GE] procession, and also we displayed a China which has a rapid development to the world. <CE3> Meanwhile, we also focus on the changi…
Today is the time to meet with, to meet[FE_RP], meet with[FE_RP] the New Year and to be farewell[GE] to the to the last year[FE_RP]. It's the time, it's the occasion[FE_RP] to look back the past and also look for the future[SD]. <CE2> In the past year, we have report[GE] the, the great achievements[FE_RP] en[FE_FP], en[FE_FP] of China of China[FE_RT] of modern China[FE_RP], and ...[FE_SP] showing…
Now is the time to say farewell[GE] to the, to the past[FE_RP] and welcome the New Year, and it's also the time for us to look back and look forward[GE][ID]. <CE2> In a past one year[GE], we en[FE_FP] we[FE_RT], we reported[FE_RP] to the world the progress China has gained in the modernization[GE] in the way toward modernization[FE_RP], and also exhibit, exhibit[FE_RT] from en[FE_FP] exhibit in f…
Today is a day we will we will say[FE_RP] goodbye to the old year and look forward to the New Year. ...[FE_SP] It's, it's also[FE_RP] the year we will review to, to[FE_RT], to the[FE_RP] to the[FE_RT] ...[FE_SP] This year have[ID] <CE2> In the in the past one year[FE_RP][GE], we broadcasted the report about the China how to make progress in moderniza[PE]...[FE_SP] modernization[FE_RP], and we giv…
Today is a day we say farewell[GE] to the past and embrace the future. Today is we take the rich prospect[SD] and get analog into the future[SD]. <CE2> During the last year[SD], we reported the world the achievement China has, has made[FE_RP] in the process of modernization. And we should China[GE] which is taking great step, taking large step forward[FE_RP]. <CE3> At the same time, we also watch…
Today is the time that we say goodbye to the past and en[FE_FP] look the future. It is also the time that we look back the past and look forward[GE] the future. <CE2> In the past year, en[FE_FP] we have en[FE_FP] we have showed[FE_RP] we have showed the[FE_RP], the, the[FE_RT] we have showed the mo[PE]...[FE_SP] modernize[GE] China achievement during its modernization process to the world, and, a…
Today is the moment en[FE_FP] that we summarize what have happened[GE] in the past and to en[FE_FP] have, have a[FE_RP] near of the last year[SD]. <CE2> In the past year, we en[FE_FP] we reported[FE_RP] that China's got achievement during the modernization and show[GE], show the world[FE_RP] that we China have made great improvement. <CE3> Meanwhile, we pay attention to the changing changed world…
Today is the time to say goodbye to the last year and is also the time for us to look back and to look for[PE] ...[FE_SP] forward. <CE2> In the past year, we have reported to the whole world about the achievement of China in its modernization and also we have show[GE], showed[FE_RP] whole world a China which is stepping quickly forward. <CE3> Meanwhile we are concerned with[GE] the whole world th…
Today we'll say goodbye to the past and look the new time come[GE] and review the past and look forward to the future. <CE2> In the past year, we report[GE] with China and modernize[SD], and with pro[PE]...[FE_SP], pro[PE]...[FE_SP], progress, progress in the development[FE_RP]. <CE3> Meanwhile, we, we[FE_RT], er[FE_FP], took a view on the, on the constant world[FE_RP], the whole world[FE_RP], an…
Today is, er[FE_FP], is a time[FE_RP] for us to look back and also the time for us to look ahead[ID]. <CE2> In the last year[SD], we have broadcast all the, all the success[FE_RP], er[FE_FP], all the success we got[FE_RP], er[FE_FP], and also we broadcast, er[FE_FP], broadcast China[FE_RP] which had developed very fast. <CE3> Meanwhile, we're also looking, er[FE_FP], we're also[FE_RP] ...[FE_SP] …
Today is a day, er[FE_FP], er[FE_FP], inbenish[SD] for the new day and envelop[SD] the passing day and it's also a time for us to look forward[GE] the bright future. <CE2> Last year we have introduced the, the China[FE_RP] which is experiencing the modernization and, er[FE_FP], modernization[FE_RP] and we also exhibit[GE] China er[FE_FP], which is expe[PE]...[FE_SP], it is in its significant prog…
Today is a day that we saying[GE] goodbye to past and, saying goodbye to the past[FE_RT] and welcome the new future and also and also[FE_RT] we looking[GE] forward to the future[FE_RP]. <CE2> During the past year we have ...[FE_SP] we have show[GE] the world er[FE_FP] show[GE] the world the achievement of China that had[GE], had been[FE_RP] had got er[FE_FP] the modern[SD] er[FE_FP] and, and also…
Today is a day we say goodbye to the last year and we welcome the arrival of the new year. It's also a time that we looking[GE], look back[FE_RP] and we have covered[GE] and to look forward to what we will do. <CE2> In the past year we report[GE] to the world er[FE_FP], a China, in what[GE] China has achieved the modernization, the process[GE] of modernization. And we also report[GE], we also sho…
Today is the time and the turn of the past year and between the past year and the coming year, and also the time of reviewing and looking forward. <CE2> In the pat[PE] year we have broadcast China's achievement during the process of modernization and we also show[GE] er[FE_FP], we also show[GE] China's[FE_RP] pro[PE]...[FE_SP], er[FE_FP], China's progress ...[FE_SP] greatly. <CE3> At the same tim…
Today is a time for us to say goodbye to the old year and welcome the new year and also, er[FE_FP], look back for er[FE_FP], backward[FE_RP] and look forward to the future. <CE2> In the past one year[GE] we have broadcast to the world a new, a ch[PE]...[FE_SP], to the[FE_RP], we have broadcast to the world[FE_RT], er[FE_FP] ......[FE_LP] er[FE_FP], the, the accomplishment[FE_RP] the achievement[F…
Today er[FE_FP] is a time that we say goodbye to the past and welcome the new future. It's the time that we er[FE_FP] looking back and looking forward to the new year. <CE2> In the past one year[GE] we show the world er[FE_FP] a China that is er[FE_FP] in the great in the great speed[FE_RP] of er[FE_FP] modernization, er[FE_FP] ...[FE_SP] China with, a China[FE_RP] with a great speed pace and its…
Today is is[FE_RT] a day that we er[FE_FP] we say[FE_RP] goodbye to the old year and welcome the new year and we, it[FE_RP] is the day that we review and er[FE_FP] review[GE] and[FE_RT] look forward for[GE] the future, review the past[FE_RP] and look forward for[GE] the future. <CE2> The past year we we[FE_RT] er[FE_FP] we describe[GE][FE_RP] a China er[FE_FP] described[FE_RP] a China that has er…
This time is time for us to say goodbye to the old years and welcome the new year. And it's also the time for ...[FE_SP] er[FE_FP] we look at[GE] past and outlook[SD] the er[FE_FP] future. <CE2> In the past year we have er[FE_FP] reported to the world er[FE_FP] the the great achievement[FE_RP] China has made in the modernization and we also show[GE] the world a er[FE_FP] a good China[FE_RP] that …
Today is a moment er[FE_FP] waving the past and er[FE_FP] meeting the new world[GE]. It is also the moment for look[GE] forward, looking back and looking forward[FE_RP]. <CE2> In the past[SD], in the past years[SD][FE_RP] we broadcast to the whole world the achievement which er[FE_FP] which we got[FE_RP] in China and to show to[GE] the world a new China which er[FE_FP] develops leaps and bounds. …
Today is a time for us to say goodbye to the past and welcome the new year, er[FE_FP] also the time for us to remember the past and look forward for[GE] our future. <CE2> In the past years[GE] we have reported, report[FE_RP][GE], we have re[PE]...[FE_SP] we have reported to[FE_RP] the world er[FE_FP] Ch[PE]...[FE_SP] Chine[PE]...[FE_SP] China's what[GE] China's achievement in the modernization an…
Today is an[PE] <a> occasion when we farewell[PE][GE] <welfare> the old time and er[FE_FP] look forward[GE] the new time. And it's also the occasion when we er[FE_FP] when we look forward and look back[FE_RP]. <CE2> In the past one year[GE] we have er[FE_FP] we have reported[FE_RP] to the world er[FE_FP] er[FE_FP] accomplishment of China er[FE_FP] in modernization. And er[FE_FP] we have also show…
Today is a moment for us to er[FE_FP] to lift[FE_RP] up to[SD] yesterday's review er[FE_FP], leads the world to tomorrow[SD], to er[FE_FP] leads the world to future[FE_RP]. <CE2> In the past one year[GE], we have pre[PE]...[FE_SP] shown the world er[FE_FP] the achievement that China has made in the process of modernization. It has showed the world er[FE_FP], a developing country, a developing Chi…
This is a time er[FE_FP] for us to say goodbye to the old and to er[FE_FP] welcome the new year. And this is also a time for us to er[FE_FP] to recall[FE_RP] what we have done in the past year and to expect the future. <CE2> During the past year we have reported the main achievements er[FE_FP] made by the made by China[FE_RP] during her er[FE_FP] modernization process. And we expose[GE] ...[FE_SP…
Today is the time to er[FE_FP] ...[FE_SP] meet the new times and say goodbye to the er[FE_FP] past. And and also[FE_RP] also the time[FE_RP] for us to look back and look back[FE_RT] and look forward into[GE] the future. <CE2> Over the last year[GE] er[FE_FP] we have reported the er[FE_FP] great achievements made in the[GE] China, China's modernization[FE_RP] to the whole world. And also er[FE_FP]…
It is a time today for our[GE] to farewell[GE] to the past year and to welcome the new year. And it's also a time for us to look back to the past time and to er[FE_FP] look forward to the coming future. <CE2> Over the past year we have reported some achievement made by our[GE] China to the world the er[FE_FP] the the[FE_RT] the process[FE_RP] of modernization and we also reported to the world tha…
Today is a day when we say[GE] farewell to the old days and is also the day we preview preview the past[FE_RP] and perform perform[FE_RT] and show a better future ...[FE_SP] ahead us[SD]. <CE2> In the past one year[GE], in the past one year[FE_RT], we broadcasted er[FE_FP] the er[FE_FP] the[FE_RT] er[FE_FP] the achievements[FE_RP] and development er[FE_FP] in the process of China's er[FE_FP] mo[P…
Today is a day that er[FE_FP] we say goodbye to the past and welcome the future. And today is also a day that we we recall[FE_RP] the past to plan for[GE] the future. <CE2> In the past year we have report[GE] the a China modernization to the world[SD] and also show[GE] our er[FE_FP] big progress in er[FE_FP] China to the world. <CE3> Meanwhile we pay attention to the changing world and we pay att…
Today is a new beginning, is a new day[FE_RP] and we should look back to the year and we can learn something about that[SD][ID]. <CE2> In the last year we have reported the progress in mo[PE]...[FE_SP] in modernization of China to the world. And we report[GE] to the world that er[FE_FP] the Chinese the Chinese had made[FE_RP] er[FE_FP] greater improves[GE]. <CE3> At the same time we focused our e…
Today is a moment of saying goodbye to the past year and hello to the new year. And also it's the moment I'm looking back and looking forward to the future. <CE2> In the past year we reported changing world[SD], the achievement er[FE_FP] they command to reform in developing which China has done[SD] and also reported to the world that ...[FE_SP] a China which is developing rapidly. <CE3> At the sa…
......[FE_LP] Today is the time for us to er[FE_FP], say goodbye to old days and er[FE_FP] welcome the new days, and it also the time for us to and[GE] look forward ...[FE_SP] of[GE] the future. <CE2> In the past year, we have report[GE] the, the modernization[FE_RP] of China and also we[GE] showed a ...[FE_SP] en[FE_FP], also, we also showed[FE_RP] a new China to the world. <CE3> At the same tim…
Today is the very good[PE] <inductory> and, it was[GE] our new days and say goodbye to the old times, and it was time to trace back to our history and looking forward[GE] the future[SD]. <CE2> In the past one years[GE], we have reported many news about Chinese modernization and, we have, and we have[FE_RT] en[FE_FP], give the, the[FE_RT], give the list of[FE_RP] to see our Chinese people[SD], the…
Today，the mo[PE] ...[FE_SP] today is the day to, en[FE_FP], to leave the old[GE] and welcome the new day, and it is the time, er[FE_FP], er[FE_FP], to look back and look forward[GE] the future. <CE2> In the past year, we have broadcast, we have broadcasted[FE_RP] the en[FE_FP], modernization, en[FE_FP], en[FE_FP], achievements, en[FE_FP], en[FE_FP], in construction of China to the world, and we h…
Today is the time for us to say goodbye to do[GE], to the past[FE_RP], and to[PE] <ush> in the new years. It's, it is also[FE_RP] a time for us to, to recall the back[FE_RP][GE] and looking forward to the future. <CE2> Last, last year[FE_RP], we have reported the achievements to the world which is made by the great China and great China[FE_RP] in process of the modernization is also present, pres…
Today, is the time to embrace the new year, and to say, to say goodbye[FE_RP] to the old year, and it is also our time to look back and to look forward to the future. <CE2> In the past year[PE] <yeared>, we have already present[GE] the world, er[FE_FP], the great achievement China has achieved, and also, present[GE] to the world the advancing China in a great steps[GE] to the world. <CE3> At the …
Today is the day we say goodbye to the yesterday, and we look forward[GE] tomorrow，en[FE_FP] ......[FE_LP] <CE2> In the past years[GE], we report[GE] the achievement of China in the economic modern, modern pro[PE] ...，modern programs[FE_RP] and it is the we also show the world that China has en[FE_FP], has[FE_RT] en[FE_FP], China has en[FE_FP] not a coun[PE] ...[FE_SP] not a country was responsib…
Today is the day environment she[SD], eliminate the old days and she wonder[GE] the newest, and it is the time to look back to past and look ahead[GE] the future. <CE2> Over the past year, we have reported to the world the, many achievements[FE_RP] of China, and the thrive of process[PE] <processed>, en[FE_FP], of China ......[FE_LP] <CE3> Meanwhile, we concerns[GE] about the changing, en[FE_FP],…
Today it is the time for us to bid farewell to the past, it's also oppo[PE] ...[FE_SP] and it is also the[FE_RP] opportunity for us to review our past year and to look, look back[FE_RP]，look forward to[FE_RP] the future, to the future year[FE_RP][GE]. <CE2> In the we[GE], in the past year[FE_RP], we report[GE] the achievements of China that we display the world en[FE_FP], China which is en[FE_FP]…
It's time, today, it's time to say[FE_RP] goodbye to the old and welcome the new, and it is also the time for looking forward and looking back. <CE2> In the last one year[GE], we reported China's achievements in its[PE] <nither>'s modernization and we showed quickly developing China for the world[GE]. <CE3> At the same time, we also pay attention to the changing world, and pay attention to the wo…
Today is a day that er[FE_FP], welcome the new day, and say farewell[GE] to the old days and also it is the day er[FE_FP], review and review[FE_RP] and the plan[SD]. <CE2> Last year, we, we report[FE_RP][GE], report[FE_RT][GE] er[FE_FP], the great achievement of China, er[FE_FP], to, to the[FE_RP] whole world, and also, we show[GE] en[FE_FP], ex[PE] ...[FE_SP], ex[PE] ...[FE_SP], ex[PE] ...[FE_SP…
Today is the time to think about to[GE] past, say hello to, to the future[FE_RP]. And we must, we can[FE_RP], look back to the ...[FE_SP] er[FE_FP] to the right[FE_RP] we have get in the last[GE] and we can expect more in future. <CE2> In last year, we have reported, er[FE_FP], we have[FE_RP], have showed[FE_RP] ...[FE_SP] that, er[FE_FP], the, er[FE_FP] ...[FE_SP] the[FE_RT], er[FE_FP], more tha…
This evening is a, occa[PE]...[FE_SP], is an occasion[FE_RP] for us to enter[PE] <entry> the new year and, passing the, the old year[FE_RP], and, we look in[PE]...[FE_SP] into the future, we look into the future[GE], and expect a new, expect a new road[FE_RP][SD]. <CE2> In the, in the past year[FE_RP], we have reported a, China, a country[FE_RP], a stre[PE]...[FE_SP] s[PE]...[FE_SP], s[PE]...[FE_…
Today is the time we, er[FE_FP], bye to[GE] the old year and welcome the new year. It is also the time that we look forward, er[FE_FP], we look back and look forward[FE_RP], uh[FE_FP], the situations in our, uh[FE_FP], er[FE_FP], broadcast station. <CE2> During the past year, we have reported, uh[FE_FP], the, uh[FE_FP], er[FE_FP], uh[FE_FP], uh[FE_FP], the achievements[FE_RP] that, uh[FE_FP], Chi…
...[FE_SP] uh[FE_FP], today is the end of the, the last year[FE_RP], uh[FE_FP], and as well as[GE] the beginning of the new year. uh[FE_FP], today is also, uh[FE_FP], the review, uh[FE_FP], as well as the inviting about[SD][GE] the future. <CE2> Over the past year, uh[FE_FP], we have, uh[FE_FP], presented to the world, uh[FE_FP], the great achievements made by China, er[FE_FP], in the process of …
Today is a moment that we say goodbye to the old years and welcome the new years. Today is also a day we look back, uh[FE_FP], look, look back[FE_RP] and look forward. <CE2> In the past years[GE], we reported to the world Chin[PE]...[FE_SP], the China[FE_RP] in the modernization and their, and the achievement[FE_RP] made by China, and also we reported to the world a China which, that is stepping …
Today is the moment to say goodbye to the past year and to, to see[FE_RP] the new year, in...[FE_SP], look back and look forward[GE] our future. <CE2> In the past year, we have reported China's achievement is[GE] the process of modernization and demonstrate the, our development[FE_RP] in good stride[GE]. <CE3> Meanwhile ...[FE_SP] we, we pay[FE_RP] great attention to the changing, to the ever cha…
Today is the time to say goodbye to the old times and welcome the news. This, and also it's[GE] a time for we[GE] to re-trust backed[SD] and look forward to the futures. <CE2> In the past year, we report[GE] to the whole world the achievements China found is the modernization[SD] and also the big progress Chinese, Chinese people[FE_RP] have made. <CE3> At the same time, we pay attention to the ch…
Today at, at us[FE_RP][GE] the time for, for[FE_RT], uh[FE_FP], for[FE_RT], say[GE] goodbye to the old year and welcome[GE] the new year, at us also[GE] the time that we should come, look back for[GE] our, achievement and wish for[GE] a new future. <CE2> In the past two year[SD], in the past year[FE_RP], we broadcast for re[PE]...[FE_SP] reporting the achievem[PE]...[FE_SP] a great[PE] <goot> ach…
Today, is we say goodbye to yesterday, and to look forward for[GE] the future at the time. It is the time for us to look back and look forward. <CE2> In the last year, we have reported to the world the achievement of China's modern[PE]...[FE_SP], modernization construction[FE_RP] and, uh[FE_FP], and give[GE] the world a ...[FE_SP] whole ...[FE_SP][ID] <CE3> At the same time, we are focusing on th…
Today is the time to say goodbye to the old year and to welcome the new year. It's time for us to looking[GE] back and looking[GE] forward. ...[FE_SP] It's time for us to look forward, look back and look forward[FE_RP] ...[FE_SP] to the future. <CE2> In the past year, we reported China's achievement in the mo[PE]...[FE_SP], in the process of[FE_RP] modernization. We, we represented[FE_RP], uh[FE_…
Today we can say goodbye to the, uh[FE_FP], pri[PE]...[FE_SP], previous[PE] <prive> days and welcome the new days coming, and we can also see what we have already done and to del[PE]...[FE_SP], develop what we can[GE]. <CE2> In the last years[GE], we reported, uh[FE_FP], to the whole world that the achievement was, uh[FE_FP], made, uh[FE_FP], by China in modernization and show[GE] the, uh[FE_FP],…
Today is time to say goodbye to the, to the pasts[FE_RP][GE] and welcome the new year, and it is also a time to look back and looking[GE] forward, and look forward to[FE_RP] the new year. <CE2> In the past[SD], in the past one year[GE][FE_RP], we reported accomplishments, a[PE]...[FE_SP], accomplishments that China[FE_RP] achieves in the modernization process, we also shows[GE] to the world that'…
Today is, uh[FE_FP], to say[GE] farewell to the old times and say hello to the new times, uh[FE_FP] ......[FE_LP] and give our[GE], uh[FE_FP], give our[GE][FE_RT], new year wishes. <CE2> In the past year, we broadcast the China's, uh[FE_FP], modern, the China's suc[PE]...[FE_SP], success[FE_RP] at modernization[GE] and present a, new developing, a[FE_RT], a new[FE_RP] dev[PE]...[FE_SP], developin…
Today is the day of the new year and this is also the day of looking, looking back[FE_RP] upon and at same time[GE] looking forward to the future. <CE2> In the past years[GE], we have broadcasted the progress in China and we have shown the world a trous[PE]...[FE_SP], big China stepping for them[SD] ...[FE_SP] all the time. <CE3> At the same time, we pay attention to the changing world to all asp…
Today is a point we have a, uh[FE_FP], say[FE_RP], we have a[FE_RT], uh[FE_FP], is[GE], today is a beginning of the new year and also we, this is a time[FE_RP] that we interest[GE] that and look forward. <CE2> In the past year, we have report[GE] many news about the, uh[FE_FP], about China which in the modernization and achieved great, and a great achievement[FE_RP] in the economic field and also…
To[PE]...[FE_SP], today is a moment for us, uh[FE_FP], to, to say[FE_RP] goodbye to the old year and have a good memory of the old, and that's so[GE] we looking forward to the future. It's also a moment for us to looking[GE] forward to the future. <CE2> In the past one year[GE], uh[FE_FP], we, we have[GE][FE_RP] the report to the reader the achievement which the China[GE] achieved, uh[FE_FP], in …
Today is, is the time[FE_RP] to say goodbye to the old year and entering[GE] the new year. Today is, is also[FE_RP] the, the day[FE_RP] for us to, uh[FE_FP], res[PE]...[FE_SP], rest the back team the past[SD] and looking[GE] into[SD] the, uh[FE_FP], future. <CE2> In the past year, we have reported China, China's achievements[FE_RP] in, in the pro[PE]...[FE_SP] in the course of[FE_RP] modern, mode…
Today is a time for us to welcome the new year, at the same time, is that time for our relation[PE] <relection> and expectation. <CE2> In the past year, we have showed the whole world the great achievements China has laid[GE] during the process of modernization. So our report we have show[GE] China as a country that is moving[PE] <normally> forward quickly. <CE3> At the same time, we also emphasi…
Today is this, is the end[FE_RP] of the, the old year[FE_RP] and is also a time for us to look upon[GE] the past[ID]. <CE2> During the past year, we have broadcast the, the achievements[FE_RP], the achievements by[GE] the Chinese people in the, that in the[FE_RP], in the[FE_RT], in the one[FE_RP], once of the modernization[FE_RP] and also show the world the, the step forward[FE_RP], stepping forw…
Today is, uh[FE_FP], is the time[FE_RP] for us to say goodbye to the last year and, and is same[FE_RP] for us to hello to the new year, is time, is also[FE_RP] the time for us to look forward and, as well as[FE_RP] look back. <CE2> In the past year, we have reported to the world the success achieve[GE], the achievement should made[GE] by China. In the process of modernization, uh[FE_FP], we have …
uh[FE_FP], today, uh[FE_FP], uh[FE_FP], we, uh[FE_FP], wave the past and welcome the new year, uh[FE_FP], we respect past, past and[FE_RP] in[GE], and look into[GE] the future. <CE2> uh[FE_FP], during the past years[SD], we, uh[FE_FP], reported to the world the great achievement and China has made in the process of modernization, and we, uh[FE_FP], and we[FE_RT], a project of image of China[GE], …
The last year we have announced to the world ...[FE_SP] that ...[FE_SP] we have ...[FE_SP] achieved ...[FE_SP] worldly-success we have achieved[FE_RP] towards the last year, and we think that ...[FE_SP] en[FE_FP] the achievements is great. The achievements are great[FE_RP] ...[FE_SP] and far-reaching. <CE2> We take attention[GE] to the changing world. All know we have reported several things abou…
Today is to say en[FE_FP] goodbye to the ...[FE_SP] to the[FE_RT] en[FE_FP], en[FE_FP] old days and is also en[FE_FP] our ...[FE_SP] the day which en[FE_FP] we have forward[SD]. <CE2> In the past en[FE_FP] one year[GE] we show the ...[FE_SP] sh[PE]...[FE_SP] The developed developing[FE_RP] China to the world and en[FE_FP] show our ...[FE_SP] successful achievement. <CE3> En[FE_FP] mean[PE]...[FE_…
En[FE_FP] today is the joint of the old and new[SD]. This is the en[FE_FP] ...[FE_SP] say goodbye to the old things and we welcome to the new things and we look by for[GE] the past and we look forward for[GE] the future. It is the time for this. <CE2> En[FE_FP] in the in the past years[FE_RP][GE] we have repor[PE]...[FE_SP] reported en[FE_FP] the en[FE_FP] ...[FE_SP] the experiences[FE_RP] en[FE_…
Today we say goodbye to the en[FE_FP] to the past[FE_RP] and welcome the New Year to come. Also it is the day to, to remember the past and to look forward[GE] the future. <CE2> In the past year we, we broadcast[FE_RP] the news about the modernization of China. We showed en[FE_FP], en[FE_FP], en[FE_FP] we showed en[FE_FP] China en[FE_FP] developing with a high speed[SD]. <CE3> Meanwhile, we also l…
Today it's the time for us to say goodbye to the ...[FE_SP] past to the last year and welcome the New Year and it's as well as[GE] the time we look back we look back to the past[FE_RP] and look forward[GE] the future. <CE2> In the past year we have reported the achievements that we made in the modernization development to the future[GE], and we also displays a China with a ...[FE_SP] a rapid prog…
Today is the day to celebrate the new come[GE] and ......[FE_LP] also due to[ID] en[FE_FP] ......[FE_LP] and[ID] <CE2> In last year we reported to the to world[FE_RP] amount of things ...[FE_SP] and to show a ...[FE_SP] nice China gro[PE]...[FE_SP] gro[PE]...[FE_SP] In China...[FE_SP] ,to world. <CE3> As we ...[FE_SP] we are concerned[FE_RP] with[GE] the world, the change of world[FE_RP], also co…
Today is a day for u[PE]...[FE_SP] for us to en[FE_FP] welcome the new year and say goodbye to the last year, it's and it is also[FE_RP] a moment for us to take a review and prospect for[GE] the future. <CE2> In the past year we have broadcasted en[FE_FP] the achievements we made ...[FE_SP] during the modernization of China and we also show[GE] our show the world[FE_RP] en[FE_FP] China which is t…
Today is a day that we will reviewed[GE] old time and welcome the ...[FE_SP] good new and good days[FE_RP]. This is also the day that we recall ...[FE_SP] recall the[FE_RP] recall the past[FE_RP] and prospect[GE][PE] <perspect> the future. <CE2> In the past year we have reported Chinese moderni[PE]...[FE_SP] Chinese we have reported the course of China's modernization. We also ...[FE_SP] represen…
Today is a ti[PE]...[FE_SP] today is a day[FE_RP] to celebrate to celebrate the new[FE_RP] and say goodbye to the old year. It is also a, a day[FE_RP] to look back to look back the past days[FE_RP] and en[FE_FP] and look forward to the[PE] <conger>, the future. <CE2> In the past year, we reported to all the audience the great the great process[FE_RP] of China economy, economical[FE_RP] developmen…
Today is a time we en[FE_FP] forward[SD] the old time and welcome the new time, and also it's the time for we[GE] to look forward[GE] and go back to the old time, ...[FE_SP] and look forward to the new time. <CE2> In the last year, we have reported the modernization of China and the development of China. An[PE]...[FE_SP] We also shows[GE] en[FE_FP] advanced China who advance fast ...[FE_SP] to th…
Today which[GE] is the time for en[FE_FP] we[GE] to en[FE_FP] say goodbye to last year and also greet to a new year. <CE2> In past year we have broadcasted to the whole world en[FE_FP] the great achievement China have received[GE] in last year, and also en[FE_FP] to show en[FE_FP] new China which step[GE] forward greatly. <CE3> Meantime, we pay special attention to the change of the world. En[FE_…
Today we are looking , we are looking forward to[FE_RP] the media and say goodbye for[GE] the ...[FE_SP] year and also today is, is the day[FE_RP] that we, we are[FE_RP] looking forward to the future and said[GE] goodbye to the next, to the past[FE_RP]. <CE2> In the past of year[GE], we have recorded the, the achievement[FE_RP] of Chinese modernization[PE] <modermoration> and also showed, showed …
It time[GE] for us to say[GE] farewell to the, old, past and to welcome to the new days, and today is also a day to look back and to look into[SD] the future. <CE2> In the past year, we have, we have on[GE][FE_RP] the audience to ...[FE_SP] in the past year we have given the audience in the world, er[FE_FP], modernization and[ID][SD] <CE3> Meanwhile, we have focused on the development of the worl…
Today is the great moment for us, for us old[FE_RP][SD] and welcome new, and for us to look back and look forward <CE2> In the past one year[GE], we have reported to the world the great achievement of our China in the, in the modern[FE_RP] process, and show the world a new China that is developing rapidly. <CE3> And sometime we also focus on the changeable world，and focus on the whole world's eco…
today is the time that we just the new[SD] and just, er[FE_FP], look at the old[FE_RP][SD]. And today is also a time we are looking forward to the future, based upon memory of the past[GE]. <CE2> In the course of last year, we report[GE] to the world China's impressive achievements that achieved the modernization drive. And also demonstrated to the world a growing and inscriptional pr[PE]...[FE_S…
Today is a time to say goodbye to the last year, and give welcome[GE] to the next year. And also it's a moment for us to review, er[FE_FP], review the past[FE_RP] and defer[SD] the future. <CE2> During the last year, we report[GE] to the world to show, er[FE_FP], to show the achievement[FE_RP] China makes during its modernization. We also showed the world, er[FE_FP], fast developing China. <CE3> …
Today is the time to, er[FE_FP], to recall[FE_RP] the past and expect the future...[FE_SP] looking[GE] forward to the future. <CE2> In the past years[GE], we have, we have reported[FE_RP] the, the[FE_RT], the success of[FE_RP] the Chinese, Chinese construction[FE_RP], and, er[FE_FP], and show[FE_RP][GE], show the ...[FE_SP] and show the success of the China. <CE3> We think we concerned, we concer…
Today, today is a[FE_RP] time for us to say good bye to the past time, and welcome the, er[FE_FP], future and also the time to look back, and to look afford[PE] for[GE] our great future with great expectations. <CE2> In the last year, we have reported to the world our Chinese great achievements, er[FE_FP], made in the process of modernization. en[FE_FP], we also have, er[FE_FP], presented first-s…
Today is the day we say goodbye to the last year, and, and welcome[FE_RP] the New Year. And also it's the time we look, we look for[FE_RP], we look back and look forward[FE_RP]. <CE2> In the last year, we reported to[GE] the achievement of China in the modern construction. And ...[FE_SP] and we also[FE_RP], we also showed China[FE_RP][ID] to the whole world. <CE3> At the same time, we focused, fo…
Today is the time for us to, for us to pass the year 2003[SD], and face the year 2004[SD], and also it's the time for us to look back the past and forecast the future. <CE2> Last year, worker stations[SD] have reported many issues related to the modern development to the world and also reported to the world the complements, the accomplishments[FE_RP] of China with great improvements. <CE3> At the…
Today is the end of old, of 2005[SD], er[FE_FP], 2003[SD][FE_RP]，and we will face 2004[SD]. It is the time to look back and look to[GE] the future. <CE2> During the last year, we have forecast the achievement of China to the whole world and present[GE] the whole world the fast economic and social progress of China. <CE3> At the same time we concern a lot about the changing world and the progress …
Today is one[GE] say goodbye to the past and looking[GE] forward, looking forward[GE] the future[FE_RP]. Today is the moment we look[ID]...[FE_SP] <CE2> In the past[SD], in the past one year[GE] we have reported the achievements that China has done during the modernization, and we have also reported the, the quickly developed[FE_RP], developed China[FE_RP]. <CE3> We are also focusing, focusing on…
Today is the eve of the New Year. It's the time for us to look back on the, look back on our achievements[FE_RP], and ...[FE_SP][ID] <CE2> We, we[FE_RT], we reported[FE_RP] the achievements which China has got in the development, in the modernization development, and show the[GE] to the[GE], show that[FE_RP] China has developed quickly, rapidly[FE_RP]. <CE3> We, the changing world[FE_RP], and the…
Today is the time for us to say goodbye to the past days and to welcome the new days. And also it is the time for us to look back and also to look forward to our future. <CE2> In the past year, we have, we have done strait[SD][FE_RP], we have[FE_RT], we have report[GE][FE_RP] the Chinese achievements in the modernization. And also we displayed a China which is working in the progressing world[SD]…
today is the time for us to say good bye the old year, and we also[GE] the new year. Also this is the time for us to look, look back[FE_RP] and prospect[GE] the new time of century[SD]. <CE2> During the past year, one year[GE], we, we used[FE_RP] the China international broadcasting broadcast the[FE_RP] China progress which it made in modernization[SD]. Also we make[GE] sure the advancing China i…
Today is the time to[GE] the, to the last year[FE_RP], and welcome the new year. Also it is the moment we look back the past and, and look forward[GE][FE_RP] the future. <CE2> In the past year we have reported the world, we have reported the world[FE_RT], China's, er[FE_FP], China's achievement[FE_RP] in the modernization. er[FE_FP], er[FE_FP], er[FE_FP], ...[FE_SP] I am sure China with great pac…
Today we say goodbye[GE] the last year, and we have[GE] the new year, and it is, now it is[FE_RP] time to look forward, looking forward[FE_RP][GE] and look ahead. <CE2> In the past year, in the past few year[FE_RP][GE], we report, we reported[FE_RP] the, the progress[FE_RP] China, China made[FE_RP] in the process of modernization. Also we showed the world the changes in the process of development…
Today this is the moment to say good bye to the past and welcome the future. And also it is a moment for us to report and says[GE] the response[SD]. <CE2> In the past year we have reported China to, we have reported China that[FE_RP] achieved the achievements in the modernization also a China that described to the world[SD]. <CE3> Meanwhile, we leave the impression to the world that is processing…
It's a er[FE_FP], great day, we, er[FE_FP], we look back[FE_RP], we look back with[GE] past days on the look into the future days[SD], in the[ID] er[FE_FP], welcome to the year, coming year[FE_RP]. <CE2> In the past one year[GE]. We broadcast reports on the achievement that, that[FE_RT], er[FE_FP], that is[FE_RP], that is[FE_RT], that is accomplished by[FE_RP], we country. And we show the, show t…
Today is the moment to say good bye to tomorrow[SD], to say hello to the[ID] ...[FE_SP] and the moment for look[GE] back and for, for prospect[GE][FE_RP]. <CE2> In the year past[GE], our, our[FE_RT], er[FE_FP], we have report[GE] that China, er[FE_FP], the[FE_RP], er[FE_FP], the China achievement[FE_RP][GE] in the modernization, in the process of modernization[FE_RP]. And, and[FE_RT], and the Chi…
Today is the time to say goodbye to the past year, and[ID]......[FE_LP] <CE2> In the past one year[GE], we have report[GE] the China' great progress in the year in the modernization and China had made great progress in the[ID]...[FE_SP] <CE3> At the same time, we pay our attention to the changing, the changed world[FE_RP]. we, er[FE_FP], we pay attention to the[FE_RP], er[FE_FP], past year[GE] so…
err[FE_FP], today is the time for us to say goodbye to the past year, and, and it is the New Year[FE_RP]; it is also the time for us to look back and to look forward as[GE]. <CE2> In the past year, we have reported to the world a China, which has achieved lot in the process of organization[SD], and also represent China as a country which keeps err[FE_FP], making progress. <CE3> At same time, we a…
Today is the day to ...[FE_SP] welcome the new days and to send off the old days. It's a time for[ID] err[FE_FP] ...[FE_SP] look[GE] forward to the future and look back at[GE] our past. <CE2> err[FE_FP], in the past year, we re[PE]...[FE_SP] represents[GE] the world err[FE_FP], err[FE_FP], a Chinese with a lot of achievements in the building, err[FE_FP], so in the[GE], err[FE_FP], modern building…
Today, it is the time for us to look forward to the past, and say hello to the future, err[FE_FP], it is also the time to review our past, and also look forward to the future. <CE2> In the past one year[GE], we show[GE] the world, err[FE_FP], the, the[FE_RT], show[GE] the world achievements[FE_RP] China has made in he[PE]...[FE_SP] her modernization, and I found a marching ahead China to the whol…
Today is the end of the past year, and it is also the beginning of the New Year, it is the moment for us to look back and look forward to the future. <CE2> In the past year, we have reported the ...[FE_SP] err[FE_FP], the achieve[PE]...[FE_SP] achieve[PE]...[FE_SP] we have reported the achievement China has made[FE_RP] in the process of modernization, and we display, err[FE_FP], we display to[FE_…
Today is a ...[FE_SP] day[GE] look forward and, look forward and[GE] future.[ID] <CE2> err[FE_FP], during the last one year[GE] we reported, we reported with the progress of the ...[FE_SP] err[FE_FP], a China[FE_RP], in the progress ......[FE_LP] and show[GE], err[FE_FP], err[FE_FP], show the[FE_RP] paced err[FE_FP], the paced of China[SD][GE]. <CE3> err[FE_FP], we concerns[GE], a world ......[FE…
Today, it is the moment of saying goodbye to the old years[GE], and welcome the New Year; and it is also the moment to looking[GE] forward of[GE] our future ......[FE_LP] and to call[SD] our history. <CE2> In the last years[SD], in the last[FE_RP], in the past[SD], in the past year[FE_RP], we have reported the great achievements which have achieved by China, we have showed the great progress has …
Today, it is, it is the day[FE_RP] to say goodbye to the past, welcomes[GE] the future, and it is also a day to look back to[GE] the past and look forward to the future. <CE2> In past year, we broadcast the achievement we built[GE] the good China to the, world, and also sought the big, the large steps of China's[SD] ...[FE_SP] en[FE_FP]......[FE_LP] open policy[SD] .......[FE_SP] to thought[GE] t…
Today is time for us to say goodbye to the, to the old time[FE_RP], and then, err[FE_FP], coming to a new err[FE_FP], coming to a new age[FE_RP]; it is also a time for us to look back and, and forward[FE_RP][GE]. <CE2> In the, in the last year[FE_RP] we reported, we have reported[FE_RP] to the world the accomplishment of China in the process of its modernization, and sh[PE]...[FE_SP] show to the …
err[FE_FP], today is the, today is the time[FE_RP][PE] <tar> of the new year and the old year, and also the time we need to review and look forward. <CE2> Well, in the past year we have reported to the world the great achievement China have[GE] made, during the reform and open process[SD], and also demonstrate[GE] a highly developed economic China. <CE3> Well, we mean now, we also keep[FE_RP] a k…
En[FE_FP]...[FE_SP] in recent days ...[FE_SP] en[FE_FP], all the Chinese people in the society in, around the world en[FE_FP], en[FE_FP], holds many kinds of ceremonies to memorize en[FE_FP], the adventures of Zheng He. En...[FE_SP] <CE2>These actions have showed respect for, have showed respect to the history, en[FE_FP] ...[FE_SP] have paid attention to the reality, and also showed en[FE_FP] ...…
Nowadays, er[FE_FP], all, all[FE_RT] over the, around[FE_RP] the world have commemorate[GE] <conmemorize> er[FE_FP], er[FE_FP], conmemorize[GE] Zheng He and held a lots[GE] of, a lot of[FE_RP] er[FE_FP], activities to commemorate [GE] <conmemorize> his great efforts in history. <CE2>The, er[FE_FP], the[FE_RT] commemorate act ...[FE_SP] activities[FE_RP] has[GE] expressed[GE] <express> er[FE_FP], …
At present, recently[FE_RP], the people, [ID] the Chinese people[FE_RP] from all over the world, are, are[FE_RT], all[FE_RP] ce[PE] ...[FE_SP] celebrate er[FE_FP][ID], the Zheng He's ...[FE_SP] er[FE_FP], great, great[FE_RT] actions to ...[FE_SP] go to the western oceans[SD]. <CE2>The ceremony shows the respect, shows the respect[FE_RT] for the history and the pay[SD], show the[FE_RP] show[FE_RP]…
Recently, er[FE_FP] ...[FE_SP] different ar...[FE_SP], different[FE_RT] area[GE] in the society in different part of our government[SD] er[FE_FP] ...[FE_SP] congratulate the...[FE_SP] the great, the great[FE_RT] invention[SD] of Zheng He, er[FE_FP], with different styles[SD]. <CE2>er[FE_FP], the anniversary mo[PE] ...[FE_SP] movement to[GE] Zheng He er[FE_FP], mani[PE] ...[FE_SP] manifests that e…
Recently, our people[SD] from, of[FE_RP] the society, even pe[PE] ...[FE_SP] people[FE_RP] overseas ...[FE_SP] er[FE_FP] ...[FE_SP] are ce[FE_RP] ...[FE_SP] are celebrating the six hundredth[FE_RP] anniversary[FE_RP] <university> of Zheng He's west ocean[FE_RP] travel. <CE2>The celebration show, shows[FE_RP] us ...[FE_SP] the celebration showed[FE_RP] our ...[FE_SP] expectation to ...[FE_SP] his[…
Nowadays, in all part of the world, all over the world[FE_RP], and all Chinese[ID], er[FE_FP], celebrate the er[FE_FP], anala[PE]...[FE_SP] alas[PE]...[FE_SP] six hundred anniversary[SD] of Zheng He got into the er[FE_FP], Pacific ...[FE_SP][SD] <CE2>The celebrate activities shows[GE] the respect, respect[FE_RT] of the history ...[FE_SP] er[FE_FP], the of attraction of er[FE_FP], the reality[SD] …
Recently, the people from, from[FE_RT] all of the society, and pe [PE]...[FE_SP] and people, and[FE_RT], and[FE_RT] the, and Chinese[FE_RP] from all the world, they gather together[SD] and celebrate for the, for the[FE_RT] great, great[FE_RT] th[PE]...[FE_SP], for the great[FE_RP] things that Zheng He has done. <CE2>This, this[FE_RT], this[FE_RT] celebration, this celebration[FE_RT] er[FE_FP], ce…
er[FE_FP], recently, er[FE_FP] ...[FE_SP] all lines of our society and er[FE_FP], the Chinese people in the world ...[FE_SP] er[FE_FP], in all kinds of ways ...[FE_SP] remember the, the [FE_RT], great[ID] of Zheng He. <CE2>er[FE_FP], this remem [PE]...[FE_SP] remembering activity express that, er[FE_FP], express the[FE_RP] ...[FE_SP] respect to the history, the focus[GE] on our reality and the ex…
Rec[PE]...[FE_SP] recently[FE_RP] in every field of the society, er[FE_FP], even the, all the[FE_RP] Chinese people in the world er[FE_FP], respect[SD] Zheng He er[FE_FP] ...[FE_SP] respect[SD] Zheng He[FE_RP] in er[FE_FP], different methods. <CE2>This activity, this activity[FE_RT] expressed er[FE_FP], people's ...[FE_SP] respe[PE]...[FE_SP] re[PE]...[FE_SP] respect, respect[FE_RT] to the histor…
Recently, er[FE_FP], all people in society and, and all[FE_RP], and the Chinese people[FE_RP] all over the world er[FE_FP], are celebrating the, the[FE_RT] Zheng He's great, great[FE_RT] action by all kinds of means. <CE2>The memorial, the memorial[FE_RT] ac[PE]...[FE_SP] activity reflects our respect for, to[FE_RT] the, to the[FE_RT] history and our, our[FE_RT] emphasize on our real realizing[SD…
Recently, all circle [GE] of the society, er[FE_FP], [GE] even all the, er[FE_FP], Chinese people of the world er[FE_FP] ...[FE_SP] are, er[FE_FP], respecting the er[FE_FP], grand er[FE_FP], grand[FE_RT] behavior of Zheng He, er[FE_FP], in various er[FE_FP] ...[FE_SP] in various[FE_RT] types of er[FE_FP] ...[FE_SP] of combines. <CE2>The anniversary shows the respect to the history er[FE_FP] ...[F…
Er[FE_FP], nowadays, er[FE_FP] ......[FE_LP] every miler[SD] in the society and ...[FE_SP] er[FE_FP] ...[FE_SP] the Chinese people all around the world, er[FE_FP], are memorize[GE] er[FE_FP], er[FE_FP], Zheng He, Zheng He's[FE_RP] er[FE_FP], open[GE] the west in every forms[SD]. <CE2>The memorizing activities er[FE_FP], expre[PE]...[FE_SP] express our respect for the history and the concentration…
At recent, at recen[FE_RP]...[FE_SP] recent[FE_RP] times, er[FE_FP], the Chinese people all around world er[FE_FP] ...[FE_SP] others[FE_RP], er[FE_FP] ...[FE_SP] so much people[FE_RP] er[FE_FP], come together[SD] to renew[SD] Zheng He's er[FE_FP] ...[FE_SP] great, great[FE_RT], great[FE_RT] performance[SD] in the world. <CE2>The memorization [SD] er[FE_FP] ...[FE_SP] show, show[GE][FE_RT] us oppo…
In recent, in recent[FE_RT], in recent[FE_RT] days, er[FE_FP] ...[FE_SP] the people of our, the people of the society[FE_RP] ...[FE_SP] er[FE_FP], use ...[FE_SP] use[FE_RT] ...[FE_SP] er[FE_FP], celebrate[FE_RP], er[FE_FP], programs, to ...[FE_SP] er[FE_FP] ...[FE_SP] to celebrate the creation of go to the accident[SD] by Zheng ......[FE_LP] by Zheng He[FE_RT]. <CE2>The action ...[FE_SP] the acti…
Recently [GE] walks of our society, even the, the[FE_RT] Chinese people all o [PE]...[FE_SP] from the, all over the world[FE_RP], they use different forms to, to[FE_RT] celebrate that the Zheng He's great achievements in the ...[FE_SP] more's activity. <CE2>The celebrating activities demonstrate that we, we[FE_RT], our[FE_RP] respect to our history, and the attention to the, to the[FE_RT] nowaday…
Recently, er[FE_FP] ...[FE_SP] any ...[FE_SP] any[FE_RT] fields in er[FE_FP], any peo[PE]...[FE_SP] people[FE_RP] in every fields in the society ...[FE_SP] er[FE_FP], even the er[FE_FP] ...[FE_SP] the Chinese abroad[PE] <aboard>, er[FE_FP] ...[FE_SP] er[FE_FP], through ...[FE_SP] er[FE_FP], various forms to celebrate er[FE_FP], the ...[FE_SP] the[FE_RT] ...[FE_SP] er[FE_FP] ...[FE_SP] the[FE_RT] …
Recently, all walks in the society, er[FE_FP] ...[FE_SP] even the ...[FE_SP] Chinese people around the world, er[FE_FP] ...[FE_SP] er[FE_FP], celebrate this great achievement [ID] in all kinds of ways. <CE2>The ceremony express[GE] er[FE_FP] ...[FE_SP] express[GE][FE_RT] their ...[FE_SP] respect to the history, interest to the ...[FE_SP] to the[FE_RT] ...[FE_SP] er[FE_FP], to the[FE_RT] ...[FE_SP…
Er[FE_FP] ...[FE_SP] recently people from all walks of life, and all Chinese men in the world wide er[FE_FP], gi[PE]...[FE_SP] gi[PE][FE_RT]...[FE_SP] give the great congratulations[SD] to Zheng He's great achievement er[FE_FP] ......[FE_LP] thousands of years ago[SD][ID]. <CE2>This kind of activity express people's respect for the history, people's concern for the reality, and people's expectati…
er[FE_FP], recently all people in the society, even all people in the world, er[FE_FP] ......[FE_LP] are trying their best to ...[FE_SP] er[FE_FP] ...[FE_SP] er[FE_FP], to memo...[FE_SP] to memorize the, the grand activities of Zheng He, er[FE_FP], by various, by various kind of, by various, er[FE_FP] ...[FE_SP] forms. <CE2>The, the memora...[FE_SP] er[FE_FP], er[FE_FP], er[FE_FP], activities sho…
Recent years, er[FE_FP], all, er[FE_FP], the whole world er[FE_FP], in the society[SD] and all the Chinese er[FE_FP], hold the celebrations er[FE_FP], to ...[FE_SP] to[FE_RT] the world to[FE_RT] ......[FE_LP] to[FE_RT] Zheng He's er[FE_FP][ID], er[FE_FP], seventh ...[FE_SP] go er[FE_FP], western abroad[SD] ......[FE_LP] It's a er[FE_FP], a[FE_RT] great, er[FE_FP] ...[FE_SP][ID]. <CE2>These activi…
Recently, peoples of all parts of the world, Chinese from all over the world, celebrated the great achievements of Zheng He sailing to Atlantic <alantic> ocean[SD] ...[FE_SP] in all kinds of means. <CE2> These activities of celebration is very significant in respecting the history, concerning the present and helping[SD] and wishing for the future. <CE3> From 1405 to 1443 A.D., Zheng He initiated …
At present, all over the all over the[FE_RT] society and the people all over the world,[GE] the Chinese people all over the world ...[FE_SP] are commora[PE]...[FE_SP] are commemorating[SD][FE_RP] <commorating>......[FE_LP] are commemorating[SD][FE_RP] <commorating> Zheng He's greatest ......[FE_LP] affairs[ID]. <CE2> Commemo[PE]...[FE_SP] the commemorating marks[SD] express our respect to the his…
Recently, er[FE_FP] ...[FE_SP] people from every field and [ID] from all over the world are celebrating er[FE_FP] the, the[FE_RT] journey of Zheng He to West Ocean[SD]. <CE2> The celebrating ceremony er[FE_FP] ...[FE_SP] presented our respect to the history, our concern to the, to the[FE_RT] nowadays[SD] and the er[FE_FP][ID] to the[FE_RP] ...[FE_SP] future. <CE3> From 1405 to 1433, Zheng He er[F…
Recently, er[FE_FP] the all fields[PE] <fills> of the professions from the society, as well as the oversea Chinese from all over the world ha[PE]...[FE_SP] is celebrating the er[FE_FP] great er[FE_FP] sailing to the western Ocean[PE] <Oceant> er[FE_FP] in various forms. <CE2> The memorial activities has[GE] descript[GE] our respect to the history, our concern to the reality and our expectation to…
Recently, er[FE_FP] many fields in the world, including er[FE_FP] the Chinese people in the world er[FE_FP] all, ...[FE_SP] all[FE_RT] have many activities to er[FE_FP][ID] anniversary [GE] the creation of Zheng He er[FE_FP] of Zheng He[ID] to Pacific[SD], er[FE_FP] to Atlantic Ocean[SD]. <CE2> The anniversary activity expressed er[FE_FP] the respon[PE]...[FE_SP] er[FE_FP] the responsibility[FE_R…
Recently, er[FE_FP] people from all walks of society and even all the Chinese men all over the world, all cele[PE]...[FE_SP] all celebrating[FE_RP] the great adventure of Zheng He er[FE_FP] of, of[FE_RT] his er[FE_FP] going to Japan[SD] cross the sea[SD] er[FE_FP] in many diff[PE]...[FE_SP] different[FE_RP] kinds of ways of celebrations. <CE2> The celebrating activities express people's express p…
Recently, the various[SD] <varioust> boat er[FE_FP] the various[SD] <varioust> the various people[FE_RP] from different kinds of world[SD] er[FE_FP] try to er[FE_FP], er[FE_FP] to, er[FE_FP] celebrate the anniver[PE]...[FE_SP] anniversary er[FE_FP] of the[GE] Zheng He's great achievement. <CE2> The celebration activity er[FE_FP] it[FE_RP], it[FE_RT] shows er[FE_FP] the people er[FE_FP], er[FE_FP]…
In recent years, people from all walks of life and the all Chinese people around the world have been er[FE_FP] have been holding[FE_RP] er[FE_FP], er[FE_FP] all kinds of celebrations to commemorate the great acts of Zheng Yao's voyage into the sea. <CE2> The commemorations celebrations expressed our respect to the history and our concerns[PE] <concernt> with reality and our expectation for the fu…
Recently, people from er[FE_FP] people of[FE_RP] the various walks of life in society in[GE] and even the Chinese all over the world er[FE_FP] hold various kind of er[FE_FP] activities to er[FE_FP] to[FE_RT], to[FE_RT] memorize er[FE_FP] Zheng He's er[FE_FP] great activity to go into to go across ocean[FE_RP]. <CE2> This memorization activities express er[FE_FP] our respec[PE]...[FE_SP] for our r…
Recently, er[FE_FP] ...[FE_SP] er[FE_FP] all part of the world[GE] ...[FE_SP] China's people[GE] in all over the world er[FE_FP] ...[FE_SP] er[FE_FP] in to[GE] remember the great activities of Zheng He[ID]. <CE2> These activities shows our respect to the history and our focus on er[FE_FP] reality[PE] <reliaty> and our expectation <expection> to the future. <CE3> From 1405 to 1443, Zheng He takes[…
In present time, all people from the ...[FE_SP] all walks in the society[FE_RP], people from, ...[FE_SP] Chinese people from overseas now holding all kinds of celebrations to celebrate[SD] (challenge) the great, great[FE_RT] occasion of Zheng He walk into[GE] outer seas. <CE2>The celebration activities express the respecting of the history, the keen over the recent time and the expectation of the…
Recently, en[FE_FP] ......[FE_LP] different people in the society and ...[FE_SP] en[FE_FP] ...[FE_SP] Chinese people in the world use all kinds of ...[FE_SP] all kinds of[FE_RT], all kinds of[FE_RT] activities to celebrate Zheng He's [ID]......[FE_LP] en[FE_FP] ...[FE_SP] traveled pace[PE]...[FE_SP] fic ocean[PE]. <CE2>Such activities shows[GE] ...[FE_SP] shows[GE][FE_RT] people's ......[FE_LP] s…
Re[PE]...[FE_SP] Recently, all the people of the world, even the ...[FE_SP] Chinese people[FE_RP] in[SD] ......[FE_LP] have been use[GE] many type[GE] ...[FE_SP] to celebrate the ...[FE_SP] celebrate[FE_RT]...[FE_SP] <CE2>The celebration express[GE] our respect to the history and the ...[FE_SP] conditi[PE]...[FE_SP] and the mention to the ...[FE_SP] to the [FE_RT][ID]...[FE_SP] today's ...[FE_SP]…
Recently, different schools of society[SD], as[PE] ...[FE_SP] also overseas Chinese all hold different meetings to remember[PE] <rememory>[SD] the great recreation[SD] of Zheng He[GE] shipping to the ...[FE_SP] East, East[FE_RT] Sea ...[FE_SP] West Sea[FE_RP][SD]. <CE2>This ceremony[SD] shows to the respect of the his[SD] ...[FE_SP] history, and much more[GE] concern to the ......[FE_LP] reality …
Recently, all the people from our society are celebrating the ...[FE_SP] er[FE_FP] ...[FE_SP] the great creation[SD] to ...[FE_SP] en[FE_FP] ...[FE_SP] celebrate the[ID] ...[FE_SP] and all the people from living in other countries, the Chinese ...[FE_SP] including ...[FE_SP][SD]. <CE2>The celebrate[GE] activities express our respect to history, and ...[FE_SP] our concern to ...[FE_SP] reality and…
In the recent years[GE], recently[FE_RP], er[FE_FP] ......[FE_LP] all areas of the of so[PE][FE_RP]...[FE_SP] ...[FE_SP] social[FE_RP] [SD], and all Chinese people over the world ...[FE_SP] en[FE_FP] ...[FE_SP] celebrate the great contributions which Zheng He have, have[GE] made in kinds of ceremonies. <CE2>The ceremonies showed respect to the history, showed attention to the truth[SD], and showe…
Recently, er[FE_FP] ......[FE_LP] all the, all the[FE_RT] walks of people and the ...[FE_SP] the[FE_RT] Chinese people in the whole world are, are[FE_RT] memorizing the miraculous ...[FE_SP] miraculous[FE_RT] en[FE_FP], journey of Zheng He. <CE2>The memoriz[PE] ...[FE_SP] the memorization[FE_RP] expresses the[ID] ...[FE_SP] the [FE_RT] concern about the ...[FE_SP] the [FE_RT] concern about the pa…
Recently, all the classes[SD] all over the society and all the Chinese people around the world, er[FE_FP] ...[FE_SP] used all ways[SD] to remember er[FE_FP] ...[FE_SP] Mr Zheng He's er[FE_FP], great achievement to visit the Atlantic ...[FE_SP] ocean[SD]. <CE2>The ceremonial activity express[GE] its concern to the history, and expre[PE] ...[FE_SP] express[GE] its expectation to the history, and co…
Recently, all the people in the world to element [PE] ...[FE_SP] the history[ID] ...[FE_SP] er[FE_FP] ...[FE_SP] in ......[FE_LP] Zheng He ...[FE_SP] to celebrate the ...[FE_SP] ceremony[SD][ID]. <CE2> This activity perform ...[FE_SP] the world ...[FE_SP] the scale ...[FE_SP] the careless for the history east, and ...[FE_SP] the future of ...[FE_SP][SD] <CE3>Between ...[FE_SP] between[SD] year ni…
er[FE_FP], almost recently, almost[FE_RP] ...[FE_SP] er[FE_FP], the whole ...[FE_SP] the whole socie[FE_RP][PE]...[FE_SP] the whole society[FE_RP] ...[FE_SP] er[FE_FP] ...[FE_SP] including ...[FE_SP] er[FE_FP] ...[FE_SP] all the Chin[PE] ...[FE_SP] all the Chinese[PE] er[FE_FP] ...[FE_SP] er[FE_FP], any walks er[FE_FP], ...[FE_SP] memorize[SD] <murmur> Zheng He [ID]...[FE_SP] er[FE_FP] ...[FE_SP]…
Recently, people from all walks of life on the society and Chinese of all over the world have celebrated[GE] <celebratee> the achievements of Zheng He his incredible[GE] <indevetive> achievements in all kinds of forms. <CE2>This memory activity represents er[FE_FP]...[FE_SP] our respect for the history and our concerns about the current situation and our great hope for the future. <CE3>From the .…
Recently, people from all walks of life and all, and, people [FE_RP], and all Chinese people [FE_RP] ...[FE_SP] and people, and Chinese people all over the world have adopted various, various[FE_RT] activities to celebrate the ...[FE_SP] celebrate Zheng He[FE_RP] ...[FE_SP] Zheng He's[FE_RP] victory in ...[FE_SP] er[FE_FP] ...[FE_SP] to[FE_RP] the Pacific Ocean[SD]. <CE2>All those, er[FE_FP], all…
Recently ...[FE_SP] all background of the social, of the society[FE_RP] and the ...[FE_SP] the[FE_RT] ...[FE_SP] the[FE_RT] Chinese in the world have er ...[FE_SP] have[FE_RT] founded[GE] many ...[FE_SP] have,[FE_RT] have[FE_RT], have[FE_RT] done many ceremonies[SD] <decorated> to memorize the great ...[FE_SP] the great[FE_RP] things of Zheng He's going to the west specific[SD]. <CE2>The memorize…
Recently, recently[FE_RT], er[FE_FP] ...[FE_SP] many people[SD] ...[FE_SP] even the Chinese, the Chinese people all over the world ...[FE_SP] er[FE_FP] ...[FE_SP] try ...[FE_SP] er[FE_FP] ...[FE_SP] in every kind, in many kind[FE_RP] of form[GE] to ...[FE_SP] er[FE_FP] ...[FE_SP] memorize ...[FE_SP] to me[PE]...[FE_SP] to memorize[FE_RT] the ...[FE_SP] er[FE_FP] ...[FE_SP] greatest ...[FE_SP] er[…
Recently, all class[GE] of the society and the Chin[PE]......[FE_LP] Chinese men from all over the world use every kind of forms to respect and to say the admire[SD] to the great ...[FE_SP] er[FE_FP] ...[FE_SP] creativity which the ...[FE_SP] er[FE_FP] ...[FE_SP] Zheng He [ID]...[FE_SP] er[FE_FP] ...[FE_SP] made and create[SD]. <CE2>The monument expresses the Chinese men's respect to the his[PE].…
Recently, all kinds of people on the ...[FE_SP] [ID] all the Chinese people in the world[FE_RP] are remembering the ...[FE_SP] the ...[FE_SP] great ...[FE_SP] great[FE_RT] thing that Zheng He went to A[PE]...[FE_SP] A[PE][FE_RT]...[FE_SP] Atlantic[SD] <Atantic> Ocean[SD][ID]. <CE2>The remembering activities means[GE] the respect to the soc[PE]...[FE_SP] to the history[FE_RP], and ...[FE_SP] er[FE…
Recently,[ID] er[FE_FP] ...[FE_SP] the Chinese people ...[FE_SP] of ...[FE_SP] er[FE_FP] ...[FE_SP] in almost every [ID] to ex[PE]...[FE_SP] celebrate[SD] <accelerate> er[FE_FP] ...[FE_SP] the evidence[SD] of Zheng He's ...[FE_SP] er[FE_FP], Zheng He's around at...[FE_SP] atman...[FE_SP] [ID] Atlantic[SD] <atmantic> to explore the ...[FE_SP] er[FE_FP], aspect to the ...[FE_SP] history[SD][ID]. <C…
In recent years, the society and ...[FE_SP] and all the Chin[PE]...[FE_SP] all the Chinese[FE_RP] people from all ...[FE_SP] from all[FE_RT] the world has use ...[FE_SP] various var[PE]...[FE_SP] variable[FE_RP] forms to er[FE_FP] ...[FE_SP] to remember the ...[FE_SP] the[FE_RT] achievement made by Zheng He. <CE2>These activities shows that we respect the history[PE] <histority>, the hist[PE]...[…
Recently, all the walks of, all the walks of my life[SD] [FE_RP] and all the Chinese people around the world are preparing and memorizing[SD] <memoring> the great person Zheng He's great deeds. <CE2>People's memory shows a respect to the, to the history[FE_RP], and the concern to the, to the[FE_RP] president ...[FE_SP] to the presen[PE]...[FE_SP] to the present[FE_RT] and also our hope to the fut…
Recently, ...[FE_SP] all social communities and the Chinese [FE_RP] all of the world have been memorizing[SD] <mimorizing> the great grand[FE_RP] [SD] <grandise> er[FE_FP] enterprise [SD] of Zheng He's er[FE_FP] ...[FE_SP] traveling in...[FE_SP]in[FE_RT]...[FE_SP]in[FE_RT]...[FE_SP]indi[PE]...[FE_SP]Indian Ocean[SD]. <CE2>This memorizing[SD] <mimorizing> activities shows the respect to the ...[FE…
Recently, [ID] global Chinese people er[FE_FP] are have[GE] er[FE_FP] various[SD] <varways> ceremony[GE] for, to[FE_RP] commemorate[SD] <commerate>, to commemorate[SD] <commerate>[FE_RT] to er[FE_FP] Zheng He, Zheghe's[FE_RP] traveling er[FE_FP] in Atlantic[SD] ...[FE_SP] um[FE_FP] and his great innovations[SD]. <CE2>This[GE] ceremonies expressed um[FE_FP] Chinese people's um[FE_FP] respect, show…
Recently, people from a different er[FE_FP] social circles[GE], and even er[FE_FP] er[FE_FP] Chinese all over the world, er[FE_FP] but in[SD] er[FE_FP] celebrate er[FE_FP] in different ways[FE_RP] about the Zheng He's um[FE_FP] um[FE_FP] moving to the east, to the west[FE_RP] countries, and this is the marvelous er[FE_FP] movement. <CE2>The, the[FE_RT] celebration expresses, ex[PE]...[FE_SP] ex[P…
Recently, recently[PE] <recititly> every...[FE_SP]er all the area [FE_RP][PE] <areal> of people er[FE_FP] from the society[SD], er[FE_FP] exp[PE]...[FE_SP] expects the use lot of several[GE] kinds of styles[SD] to respect or honored[SD] the, the[FE_RT] Zheng He the ...[FE_SP][FE_RT] the great, the great[FE_RT] er[FE_FP] ,the great[FE_RT] thing to sailing[SD]. <CE2>The activity er[FE_FP] activity[…
In recent years, our society[GE] <societies> and er[FE_FP] our society[GE][FE_RT] <societies> and the whole, whole[FE_RT] and whole[FE_RT] world, our rem[PE]...[FE_SP]our[FE_RT], our remembers[SD] great, our remembers[SD] great[FE_RT], our remembers[SD] great[FE_RT] er[FE_FP] er[FE_FP] a great action[SD] of Zheng He's voyage[SD] <voice> to the western ...[FE_SP] er[FE_FP] sea[SD][ID]. <CE2>The, t…
Recently, people [ID] and the, and the[FE_RT] Chinese, er[FE_FP] the Chinese[FE_RT] people of the whole world use the wild er[FE_FP] form[SD] to memorize the[GE] Zheng He er[FE_FP] sail[GE] to ...[FE_SP] western Atlantic[SD] will be six hundred anniversaries[SD]. <CE2>All these activities repren[PE]...[FE_SP] represent that the people show them[GE] respect to the history and concern the fact and …
Recently, um[FE_FP] people of all the classes[SD] living [ID] from all over the world um[FE_FP] celebrate to the, the[ID], six, six[ID] hundred anniversary of Zheng He's west, for to the west[FE_RP], um[FE_FP] all kind of west[FE_RP][SD]. <CE2>This celebrations[GE] shows our respect to the history, our um[FE_FP] great greadiance[SD] to the future and our um[FE_FP] ...[FE_SP][ID] <CE3>Since ninety…
Recently, er[FE_FP] all er[FE_FP] the, the [FE_RT] people from all er[FE_FP], from er[FE_FP] all [FE_RT], all [FE_RT] industry of society[GE] even the all[GE] Chinese people er[FE_FP] from all over the world er[FE_FP] um[FE_FP] memory...[FE_SP] memorize[FE_RP][PE] <memorate> er[FE_FP] the create[SD] the, the[FE_RT] Zheng He's er[FE_FP], Zheng He's[FE_RT] er[FE_FP] in all kinds[SD] <ends> of ...[F…
Recently ...[FE_SP] [ID] the Chinese people all over the world is commerating[SD] <commanding> the great history of Zheng He [ID] in many times[SD] <CE2>All these activities show the ......[FE_LP] show the [FE_RT] er[FE_FP] sorry[FE_FP][ID][ID][ID]. <CE3>[GE] Fourteen and five to fourteen thirty three, Zheng He led his great fleet to the west sea and to arrived er[FE_FP] more than thirty Asian an…
Recently, the whole the whole [FE_RT] society and, and [FE_RT] the Chinese people all over the world er[FE_FP] are taking er[FE_FP] take [FE_RP] is to [ID] [FE_RP] er[FE_FP] the world [FE_RP] er[FE_FP] Zheng He's [FE_RP] er[FE_FP], er[FE_FP] Zheng He's activities [FE_RP][ID]. <CE2> His er[FE_FP] his[FE_RT] making [SD] show[GE] us er[FE_FP] respon [PE]...[FE_SP] responsibility to the history and e…
Nowadays, all the people in other [ID] even the Chinese in the world memory Zheng He's activities [SD]. <CE2> The anniversary activity shows our respect to history, concern of the present day and the prospect of the future. <CE3> From 1405 to 1433, Zheng He lead[GE][ID] to the west sea[SD][ID][ID] ......[FE_LP] he went there for seven times and traveled to China to Asia and Africa. <CE4> The larg…
Recently, er[FE_FP] ...[FE_SP] Chinese people from all over the world and all of the society er[FE_FP] all hold a lot kind[GE] a lot kinds[GE] of activities to er[FE_FP] memorize this great er[FE_FP] activity of Zheng He[SD]. <CE2> This kind of activity er[FE_FP] shows er[FE_FP] the respect of[GE] history, er[FE_FP] our the observe[SD] of the present time and the expect and the expecting[FE_RP] o…
In recent years, people from all the social status, even the people[SD] abroad er[FE_FP] they all ...[FE_SP] memory the great activities that Zheng He did in his ...[FE_SP] times. <CE2> The, the[FE_RT] cele[PE]...[FE_SP] memory activities express our ideas for, for the respecti[PE]...[FE_SP] respec[PE]...[FE_SP] respec[PE]...[FE_SP] respect for the history and the concern for the ri[PE]...[FE_SP]…
Recently, peoples in all walks of life and even our the er[FE_FP] Chinese people[FE_RP] in all over the world[PE] <wort> and hold[PE] <holt> activities[SD] <activitiest> in on[FE_RP] in[FE_RP] memory of the great er[FE_FP] great[FE_RT] action of Zheng He, er[FE_FP] Zheng He's[FE_RP] sailing and on the ancient er[FE_FP] Pacific Ocean[SD] er[FE_FP] on the Atlantic Ocean[SD][FE_RP][ID]. <CE2> Activi…
Recently, er[FE_FP] all over the walks[SD] of the so[PE]...[FE_SP] of the society[FE_RP] and we Chinese people in [GE] all around the world er[FE_FP] to, to[FE_RT] remember the great evolution of Zheng He's[GE] <grage> in all kinds of firms[SD]. <CE2> These activities express our honor to the history and er[FE_FP] attention to the curren[PE]...[FE_SP] currency and our hope for the future. <CE3> D…
Recently, all circles for this all circle of [FE_RP] the society[SD], even the overseas Chinese are celebrating Zheng He's trip enter[GE] the Atlantic Ocean in ev...[FE_SP] in every way[SD]. <CE2> These kinds of activities is, is[GE] a kind of expression of ...[FE_SP] the respect of[GE] history, the attention of[GE] the re[PE]...[FE_SP] er[FE_FP] reality and keep[GE] forward to the future. <CE3> …
Recently[PE] <recenly>, er[FE_FP] people from all circles in the worlds [GE] and even all the Chinese people in the worlds [GE] are carried all kinds of activities[SD] to er[FE_FP] memorize the to[FE_RP], to[FE_RT] celebrate the great the great[FE_RT] of er[FE_FP] the great[FE_RT] movement of Zheng He's visit to, to[FE_RT] the west Indian Ocean. <CE2> These activities er[FE_FP], er[FE_FP] reforce…
In recent years, there are all kinds of people er[FE_FP] both[GE] home and abroad, especial[GE] er[FE_FP] including the er[FE_FP] including the[FE_RT] Chinese people who do not live in China, they, they[FE_RT] hold all kinds of activities to er[FE_FP] celebrate Zheng He's great ac[PE]...[FE_SP] activity. <CE2> The anniversary the anniversary[FE_RT] activity shows their respect to the history and …
Recently, er[FE_FP], the, all the[FE_RP] people[SD] <pop> from [ID] and the from[FE_RP] the all the chinese people[FE_RP] in the world, er[FE_FP] ...[FE_SP] the, memorized[SD] <manmade> the the[PE] Zheng He go to the west[SD] <vest> ocean ......[FE_LP][SD] <oderis>[ID][ID] <CE2> The celebration[SD] <celebrity> er[FE_FP], is the er[FE_FP], is respect[FE_RP] to the history, and the care about the f…
Recently, er[FE_FP], several differnt others[SD] of the society and the er[FE_FP] people[SD] all over the world, er[FE_FP], er[FE_FP], have a lot of ceremonies[SD] <summaries> to, er[FE_FP], to[SD] <sery> ceremonies[SD] <summaries> the to summary Zheng He's, er[FE_FP] ...[FE_SP][ID][ID] <CE2> The summary activity [SD] show [SD] the respect to the history, and, er[FE_FP], the expectation of the re…
In re[PE]...[FE_SP] in recent[FE_RP] days, er[FE_FP], the peoples from all walks of life and, er[FE_FP], the, er[FE_FP], Chinese people in a lower, even the Chinese people in a[FE_RP], in the[FE_RP] in area of the world[FE_RP][SD], er[FE_FP], held, er[FE_FP], held[FE_RT], er[FE_FP], to memori[PE]...[FE_SP] in every forms[SD] to memorize[FE_RP] he the his[FE_RP] great behavior. <CE2> This activity…
Recently, er[FE_FP], all levels in the society as well as all the Chinese people outside, outside[FE_RT] China, er[FE_FP], celebrate er[FE_FP], celebrate[FE_RT] the great contribution make[GE] by Zheng He in[GE] 600 years ago[SD] ...[FE_SP] with a trip to ...[FE_SP] the Atlantic Ocean[SD]. <CE2> er[FE_FP],[GE] ceremony shows a respect to the history, a concern, er[FE_FP], to the person society[SD…
er[FE_FP], ceremony activities expression the, the[FE_RT] people, er[FE_FP], u[PE] u[PE] and u[PE] and for Zhen, Zheng He and and west[SD] <pak> ocean for the horse[SD][ID][ID][ID][ID][ID]. <CE2> Then fourteen, fourteen o four[SD] to fourteen, fourteen[FE_RT], fourteen[FE_RT] thirty three, Zheng He, Zheng He[FE_RT] has[GE] seven times been on west ocean, er[FE_FP], south Africa[SD], and south asi…
Recently year, recently[FE_RP], er[FE_FP], America, America[FE_RT] people, er[FE_FP], from different careers, [ID] er[FE_FP], celebrate the great, er[FE_FP], behavior Zheng He, er[FE_FP], navigation er[FE_FP], who, in, who navigationed the, the ocean[SD][ID][ID]. <CE2> The, the[FE_RT] activities of the [ID] of this, er[FE_FP], show that, er[FE_FP], er[FE_FP], show our Chinese[SD] <trains> people,…
Recently, all around the world, and er[FE_FP], all the Chinese around world[FE_RP], around the world[FE_RT], er[FE_FP], taking, er[FE_FP], different[PE] <differents>, er[FE_FP], hold different[PE] <differents> activities[FE_RP], er[FE_FP], in honor of the, er[FE_FP], great[SD] <greets> great[SD] [FE_RT] <greets>, er, <cree>[PE] <cree>[PE] [FE_RT], er[FE_FP] great [FE_RT] creation of Zheng He, er[…
Recent years I feels[GE] in the society[SD], and Chinese people are over the world, er[FE_FP]. There is[GE] many kinds of ways to celebrate Zheng He down to the south ocean[SD], to celebrate this great, er[FE_FP], creation[SD]. <CE2> The celebrated activities show that our, their[FE_RP] respect for[GE] history, and the focus on the[ID] ...[FE_SP] talent of ours [SD]. And we have, er[FE_FP], that …
Recently, all, all[FE_RT] the social parts and, er[FE_FP], foreign and Chinese[SD] who lived in foreign countries, er[FE_FP], take part in the activities of, er[FE_FP], celebrating, er[FE_FP], Zheng He's trip[PE] <tripou> to the west ......[FE_LP][ID] It's the history to the west is a great, er[FE_FP], deed. <CE2> Ceremony[ID] shows the respect to history, and er[FE_FP], [PE][PE]<f><fok> and atte…
Recently, people from every aspects of the society and also all the Chinese people around the world ...[FE_SP] take part in activity[GE] of[ID] ...[FE_SP] er[FE_FP] ...[FE_SP] to, to[FE_RT] ...[FE_SP] celebrate the, the[FE_RT] great activity of Zheng He in, in[FE_RT] all kinds of[ID] ...[FE_SP] study in, in althoughs[SD]. <CE2> This, this[FE_RT] celebration expresses the respect to the history, t…
Recently, er[FE_FP], over the world even, er[FE_FP], any societies[SD] [ID][ID]they celebrated the initiated, the, the great initiated the initiation[SD] by Zheng He, er[FE_FP], by the various means. <CE2> Now, this ceremony[GE], er[FE_FP], is really means to res [PE]...[FE_SP] show our respect to the history[FE_RP], and show the[ID], and the reality, er[FE_FP], reality[FE_RT], and also er[FE_FP]…
In recent years, peoples, people[FE_RP] from all parts of the society and Chinese people all over the world take many actions in any forms[SD] to remember the great action of Zheng He, who, er[FE_FP], who, rode the sea[SD]. <CE2> These activities shows[GE] the respects to the history, and concern to the[SD] <liebay>'s life, and the expectation[SD] <expection> of[GE] the future. <CE3> During 1405 …
Recently, people from all walks [SD], and even Chinese people in whole world, er[FE_FP], er[FE_FP] ...[FE_SP] has[GE] creative, creative[FE_RT] activities of Zheng He[GE] going to the oceans [GE] several forms. <CE2> Activities, er[FE_FP], expresses[GE] our respect to the, to the[FE_RT] present, er[FE_FP], the concern for the, er[FE_FP], the respect for[GE] the history, the concern for the for, f…
Nowadays, er[FE_FP] ...[FE_SP] our society, er[FE_FP], er[FE_FP], <any>[SD], er[FE_FP], er[FE_FP], nowadays[SD] other parts of our society[SD], er[FE_FP], and all of the Chinese around the world are celebrate[GE] for the great active about Zheng He wait to, er[FE_FP] ...[FE_SP] <actical><anactical>[SD]. <CE2> This celebration active[GE] will show[SD] <sure> our respect to the history, and our att…
At present ......[FE_LP] the all circles of the society and the Chinese men all over the world, they[GE] are celebrate[PE] <celebrech> the ...[FE_SP] the thing of Zheng He ...[FE_SP] going to the east, west ocean[SD]. <CE2> This thing reflects the respect of[GE] history, and concerns of ...[FE_SP] [GE] present, and expectation[PE] <ixpert> of[GE] the future. <CE3> In the year B.C.[SD] ...[FE_SP] …
Recently, people from all over the world [ID]......[FE_LP] and come to go to, er[FE_FP], memory the[ID] ...[FE_SP] the ......[FE_LP] [ID] <CE2> The ceremony, er[FE_FP], paid for attention to ...[FE_SP] to, to er[FE_FP], history.[ID][ID][ID] <CE3> During the 1405 to, er[FE_FP], 1433, Zheng He, Zheng He[FE_RT] had, had[FE_RT], had[FE_RT] <dond> for, had[FE_RT] <dond> for[FE_RT] ......[FE_LP] had <d…
Recently, <offer>[SD] <offer>[SD] [ID] as the society and, and all the Chinese, and all the Chinese[FE_RT] people in the world is, is[FE_RT][FE_RT], er[FE_FP], is[FE_RT][FE_RT] holding activities to in every forms[SD] to, er[FE_FP], <me>[SD] memeory the great action of Zheng He's, er[FE_FP], travel[GE] to the west ocean. <CE2> Denial the denial activities[SD] represent the respect of[GE] history,…
Recently, er[FE_FP], all, er[FE_FP], people in the social[GE] and, er[FE_FP], even the Chinese people all around the world, er[FE_FP], have, er[FE_FP], have[ID][ID], er[FE_FP], Zheng, Zheng He <s terist>[PE][ID] to the west. <CE2> The event of the remember[SD], er[FE_FP], express their opinion to, express their respect[FE_RP][SD] <respectation> to the, er[FE_FP], history and, er[FE_FP], the <u>[P…
Recently, all foots and[SD] all walks of the society, er[FE_FP], and different people from different areas in China and overseas Chinese[SD] are celebrate[GE], celebrate[GE][FE_RT], er[FE_FP], celebrate[GE][FE_RT] the, the[FE_RT] great voyage of Zheng He to, to the far[PE] [ID]...[FE_SP] by, by[FE_RT] different <sa>[PE] anniversary celebrations[SD]. <CE2> Both anniversaries[SD] <tr>[PE] demonstra…
Recently all the social groups and the Chinese people around the world are celebrating the events of Zheng He's sailing [ID]...[FE_SP] in, in[FE_RT] different forms. <CE2> All these recomo[PE]...[FE_SP] commemorating[SD] <recomemodation> activities have shown the respect to the history and concern for the present and the expectation of the future. <CE3> Between 1405 to 1433, Zheng He[GE] ship gro…
er[FE_FP], this means figures[SD] <fingers>[ID] and the all circles[SD] <sackers> and er[FE_FP] Chinese people abroad[SD]<abload>, er[FE_FP] ...[FE_SP] memory to best er[FE_FP], missing[FE_RP], en[FE_FP] ...[FE_SP] missing[FE_RT] that of ...[FE_SP] er[FE_FP] Zheng He, en[FE_FP] ...[FE_SP] [GE] various forms. <CE2> er[FE_FP] en[FE_FP] this express[PE] <ex press> our respect[PE] <is fact> to their …
er[FE_FP] recently, public features[SD] from various circles even Chinese all of the world all commem [PE]...[FE_SP] commemorate er[FE_FP] the great achievements of Zheng...[FE_SP] Zheng[FE_RT] He, ...[FE_SP] er[FE_FP] through all kinds of um[FE_FP] forms. <CE2> The celebration activity expresses um[FE_FP] our respects to the wor[PE]...[FE_SP], to the history[SD], concern er[FE_FP] to the present…
Recently, people of , people of[FE_RT] all levels from all levels of work[ID], celebrating this anniversary er[FE_FP] all kinds of forms to ...[FE_SP] the ......[FE_LP] sailing of Zheng He[SD]. <CE2>These anniversaries show our respect to the history, our concentrate to[SD] the long of the[SD], to the moment[FE_RP] and wish for the future. <CE3>From fourteen the five[SD] to fourteen forty three[S…
In recent years, Chinese ...[FE_SP] overseas[GE] and people er[FE_FP] all of the country [SD] have memorize[GE] the er[FE_FP] great ...[FE_SP] er[FE_FP] activity by Zheng He in all kinds of er[FE_FP] types[SD]. <CE2>It shows the respect for[GE] the history and the focus on the reality and the respect[SD] <respection> for the future. <CE3>From fourteen o five to fourteen thirty three, er[FE_FP] er…
Recently, er[FE_FP] all people did[SD] fr[PE]...[FE_SP] all from er[FE_FP] different regions and all even the all[FE_RP] Chinese er[FE_FP] around world er[FE_FP] er[FE_FP] celebrate the, the[FE_RT] great er[FE_FP] ...[FE_SP] the[FE_RT], the[FE_RT], um[FE_FP] the great action um[FE_FP] by Zheng He ......[FE_LP] this on different celebration[SD]. <CE2>All our celebration[SD] was[GE] er[FE_FP] in re…
In recent[SD] <resint> years, er[FE_FP] people er[FE_FP] in all of the world and in China er[FE_FP] they all[SD] um[FE_FP] in, in[FE_RT] celebration of Zheng He's er[FE_FP] travel[GE] to the Atlantic Ocean[SD] in all, in all[FE_RT] kinds of forms and manifestation. <CE2>Celebration activity express [GE] er[FE_FP] our respect[SD] <respet> for[GE] history and er[FE_FP] our focus on the reality and …
Recently, the every part of the society and the an[FE_RT] er[FE_FP] an[FE_RT] nearly every Chin[PE]...[FE_SP] Chinese people around the world and celebrate um[FE_FP] the the[FE_RT] Zheng He's traveling to the west by the[SD] <wise> kind of several miles[SD][ID]. <CE2>This commemorate made team that[SD] express the people's respect to the history the people's attention to the real society and the …
Er[FE_FP] recently, the classes of the all social[SD] and the Chinese people from all over world memorize the Zheng He travels to the Indian Ocean[SD] er[FE_FP] for seven hundred years[SD][ID]. <CE2>Er[FE_FP] this celebration[GE] shows[GE] the respect for the history[SD] <hisdory> and our care to the um[FE_FP] facts society[SD] and our is the[SD] <they> expectation[SD] <expection> to the future. …
Um[FE_FP] this year's [ID] Chinese people from every class of the world, um[FE_FP] um[FE_FP] come to um[FE_FP] memorized[GE] <memoried> er[FE_FP] the big, big[FE_RT] activity of Zheng He and go to the ...[FE_SP] far sea[SD] [ID]. <CE2>This activity <activities>[GE] um[FE_FP] shows the respect to the history and the um[FE_FP] concen[PE]...[FE_SP]concentra[PE][FE_RP]...[FE_SP] concentration[FE_RP] …
Recently ...[FE_SP] alls[SD] by nations and society er[FE_FP] [ID]even the whole world um[FE_FP] is ...[FE_SP] er[FE_FP] is do...[FE_SP]doing[FE_RP] all kinds of activities to memorize er[FE_FP] the great um[FE_RP], great, great[FE_RT] um[FE_FP] deed of Zheng He. <CE2>Er[FE_FP] this activity of memorize[SD] er[FE_FP] show the this[FE_RP], er[FE_FP] this[FE_RP] respect of[GE] history er[FE_FP] the…
In recent days ...[FE_SP] all aspects of what society [SD] ...[FE_SP] all the hu[PE]...[FE_SP] Chinese ...[FE_SP] people around the whole world, has a ...[FE_SP] er[FE_FP], hold um[FE_FP], [FE_RP] waste[FE_RP] of a [SD]...[FE_SP] ceremonies to ...[FE_SP] record this ...[FE_SP] great, er[FE_FP] ......[FE_LP][ID][ID] <CE2> These activities has shown[GE] <showed> our respect to the history, our conc…
Recently, er[FE_FP], all works from the world and the Chinese around, around[ID] the globe er[FE_FP], celebrate<conmemberate> er[FE_FP], the, the[FE_RT] ...[FE_SP] the[FE_RT] great action, the great behavior[FE_RP] of er[FE_FP], Zheng He into the er[FE_FP], Antarctic[FE_RP], An[PE]...[FE_SP] Antarctic[FE_RP] er[FE_FP], Antarctic[FE_RT] er[FE_FP], in Antarctic[FE_RP], Antarctic Ocean[FE_RP] in er[…
Recently, um[FE_FP] all circles of, of[FE_RT] um[FE_FP], the world and all the Chinese people around the globe, um[FE_FP] ...[FE_SP] um[FE_FP] ...[FE_SP] um[FE_FP] they are, and they are[FE_RT] ...[FE_SP] celebrating the um[FE_FP] ...[FE_SP] the inver[PE]...[FE_SP] six hun[PE]...[FE_SP] six hundred universal of, um[FE_FP], of[FE_RT] the sailing experience[PE]<expret> of Zheng He in all forms ....…
On the occasion of Zheng He's Atlan[PE]...[FE_SP] Atlantic[FE_RP], Atlantic[FE_RT] Ocean trip, um[FE_FP], all, all[FE_RT] the socie[PE]...[FE_SP], er[FE_FP] all the area of the society and all the Chinese people um[FE_FP], globally um[FE_FP] adopt several um[FE_FP], um[FE_FP], styles to celebrate this great occasion. <CE2> This ce[PE]...[FE_SP] um[FE_FP] celebration activities shows[GE] our respe…
Recently, ...[FE_SP] er[FE_FP] all sectors from[GE] the society and all the ...[FE_SP] Chinese people all over the world ...[FE_SP] er[FE_FP] do all kinds of, do all kinds of[FE_RT] means[SD] to celebrate er[FE_FP], Zheng He's er[FE_FP], launch in Atlantic Ocean [SD] <intelicho procefecation>. <CE2> The celebration express[GE] its respect to the history, and its attention ...[FE_SP] to ...[FE_SP]…
Recently, um[FE_FP], all the social sectors and also um[FE_FP] all the Chinese people from all, from all[FE_RT] the world um[FE_FP] has[GE] been celebrated this great event, this great event[FE_RT] of ...[FE_SP] Zheng He ...[FE_SP] in ...[FE_SP] in[FE_RT] different kinds of forms. <CE2> Those ce[PE]...[FE_SP] those celebrating[FE_RP] um[FE_FP] activities has[GE] expressed[SD] <exprised> the respe…
Recently, all walks alive[SD] in our society [GE] even the, even the[FE_RT] Chinese living in the other countries are celebrating[SD] <communiating> the great causes of Zheng He's [SD]<semester> ocean walks[SD] in various forms. <CE2> This anniversary activities expressed its[GE] respect to the history, its critical attention, its future, the future[FE_RT], the future[FE_RT] ...[FE_SP]expectation…
Recently, um[FE_FP] people from all walks of society and, and[FE_RT] Chinese people all over the world are, are[FE_RT] celebrating, celebrating[FE_RT] er[FE_FP] celebrating[FE_RT] the communication to Atlantic Ocean[SD] of Zheng He er[FE_FP] for 3, ...[FE_SP] 600 years[SD] in all different ways. <CE2> All these ceremony activities um[FE_FP] are um[FE_FP] are[FE_RT] display[GE] of the respect to e…
Recently, and ...[FE_SP] er[FE_FP] our people in the world and er[FE_FP] all the Chinese men um[FE_FP] ...[FE_SP] are memorizing<memorying>Zheng He's greatest venture to Paci...[FE_SP] Pacific<Pacinific> in various forms. <CE2> The the[FE_RT] memorial[PE] <memoral> ceremony[SD] <merement> is[GE] expressing er[FE_FP] the ...[FE_SP] er[FE_FP] respect, respect[FE_RT] to the history and the er[FE_FP]…
Nowadays um[FE_FP] ...[FE_SP] all all[FE_RP] the aspect of the um[FE_FP] society um[FE_FP][ID] to celebrate the um[FE_FP] Zheng He um[FE_FP] to went out the um[FE_FP] ...[FE_SP] Atlantic[SD] <Envasti> Ocean's spirit[SD]. <CE2> um[FE_FP] the celebration res[PE]...[FE_SP] um[FE_FP] respect the ...[FE_SP] er[FE_FP] ...[FE_SP] responsibility[SD] <resipossibility> to the um[FE_FP] revolu[PE]...[FE_SP]…
Recently, all aspects of the society and the, the[FE_RT] Chinese people around the world always um[FE_FP] ...[FE_SP] celebrate all celebrate[FE_RP] the great achievement um[FE_FP] [GE] Zheng He[GE] going um[FE_FP] ...[FE_SP] going[FE_RT] down the western Pacific[SD], um[FE_FP] travel along the western Pacific[SD] in various forms. <CE2> This um[FE_FP] ...[FE_SP] this[FE_RT] ...[FE_SP] celebration…
Recently, Chinese people from the wholly[GE] world um[FE_FP] ...[FE_SP] wholly[GE] world[FE_RT] are all, all[FE_RT] take all activities[SD] for the celebration that Zheng He has first of all have, have[FE_RT] ...[FE_SP] er[FE_FP] Atlantic[PE] <aclaistri> Ocean time[SD]. <CE2> These honor activities showed the um[FE_FP] showed the[FE_RT] honor to the history, the attention to the um[FE_FP] ...[FE_…
Recently, all kinds of people in the society and the Chinese people all over the world ...[FE_SP] take many ways<rays> to remember Zheng He who has ...[FE_SP] go to outside six hundred years ago[SD]. <CE2> This activity shows ...[FE_SP] our belief to the history[SD] and the and about the [ID]...[FE_SP] today's society and our hope to the future. <CE3> Between the year 1405 to 1433, Zheng He takes…
Recently, ...[FE_SP] all, all[FE_RT] people from the world and domestic[SD] trying er[FE_FP] ...[FE_SP] variety ways to memory Zheng He who took a great voyage er[FE_FP] several er[FE_FP] in Asia[SD]. <CE2> um[FE_FP] the ceremony[PE] <comemory> activity[PE] <actimily> shows the respect er[FE_FP] to history, er[FE_FP] the concern to the reality and the hope to the future. <CE3> From 1405 to 1433, …
Recently, people from all the roles in the society and all the Chinese people around the world um[FE_FP] memorize[SD] <comominate> er[FE_FP] memorize[SD]<cominate>[FE_RP] such move[SD] that the expiration to the western world led by Zheng He in variety of ways[GE]. <CE2> um[FE_FP] the ...[FE_SP] the memory celebration show the memory celebration shows[FE_RT] that um[FE_FP] people concern about er…
Recently, people all the works alive and all the Chinese people and have, and I ...[FE_SP] I[FE_RT] celebrating t[GE]he great creation of Zheng He's er[FE_FP] Zheng He's[FE_RT] going into the world by various kinds of um[FE_FP] activities. <CE2> This anniversary represents are represents[SD] are respect[FE_RP] for the history and our our[FE_RT] um[FE_FP] our[FE_RT] ...[FE_SP] o[PE] o[PE] our, our…
um[FE_FP] recently, er[FE_FP] all the sectors of society and the Chinese er[FE_FP] people around the world, er[FE_FP] picking many form[GE] to commemorate the great achievement of Zheng He who is the ...[FE_SP] er[FE_FP] famous navigator [SD]. <CE2> The commemorations express expressed[FE_RP] all er[FE_FP] respect for the history, ...[FE_SP] all focus on the reality of the present day and all pro…
Recently, all around the world, people all around the world and Chinese people all around the world ...[FE_SP] try to have di[PE]...[FE_SP] different parties[PE] to celebrate the Zheng He's great creation[PE]. <CE2> The movement expressed [GE] respect to the history, the attention[SD] <facing> to the modern, modern[FE_RT], modern[FE_RT] and the expect[GE] to the future. <CE3> From 1405 A.D.to 143…
Recently, um[FE_FP] ...[FE_SP] er[FE_FP] all people around around the soci[PE]...[FE_SP] er[FE_FP] around the society[FE_RT] and Chinese people around the world um[FE_FP] celebrate er[FE_FP] Zheng He's er[FE_FP] ...[FE_SP] celebrate Zheng He um[FE_FP] with different kinds of er[FE_FP] activities. <CE2> All those activities express er[FE_FP] ...[FE_SP] er[FE_FP] express[FE_RT] the um[FE_FP] ...[FE…
Recently, um[FE_FP] um[FE_FP] people in the society and all the Chinese people in the world have um[FE_FP] um[FE_FP] have um[FE_FP] commemora[PE] ...[FE_SP] commemorate the great venture of Zheng He in all kinds of forms. <CE2> The memorizing activity has reflected the respect for[GE] the history, the concern ...[FE_SP] on[GE] the present and the expectation for the future. <CE3> From one thousan…
er[FE_FP], Recently, er[FE_FP] ...[FE_SP]on ......[FE_LP] all[FE_RP], all[FE_RT] the positions of the society hold[ID] celebrations for the ...[FE_SP] for the[FE_RT] ...[FE_SP] for Zheng He er[FE_FP] ...[FE_SP] who has ...[FE_SP] went[GE] to the west ocean for[ID]. <CE2> en[FE_FP] ...[FE_SP] this, this[FE_RT] en[FE_FP] ...[FE_SP] this[FE_RT] anniversa[PE] ...[FE_SP] anniversary er[FE_FP], that[GE…
en[FE_FP], In recent years, en[FE_FP], many people on the, en[FE_FP], in the[FE_RP] society, and the Chinese people all over, around the[FE_RP] world, all[FE_RP], en[FE_FP], are celebrating the great, er[FE_FP], event[SD] of Zheng He, en[FE_FP], came[GE] to west in all kind of, er[FE_FP] ...[FE_SP] ways. <CE2>This meeting explores[SD] that our, en[FE_FP], respect[PE] <resbant> to the history, and…
er[FE_FP], in recent time, er[FE_FP] ...[FE_SP] all works of the, the[FE_RT] society and, er[FE_FP], all the Chinese, all the Chinese[FE_RT] in[GE] around the world, er[FE_FP] ...[FE_SP] er[FE_FP], cele[PE]...[FE_SP] celebrate[FE_RP] to ...[FE_SP] en[FE_FP], rewarding[SD] the ...[FE_SP] er[FE_FP], of[FE_RT] ...[FE_SP] of[FE_RT]...[FE_SP][ID][ID] <CE2>the celebration means[SD] to the res[PE] ...[F…
Recently, all the social people and ...[FE_SP] Chinese all over the world have remembered[SD] the[GE] Zheng He goes to[GE], er[FE_FP], went to[FE_RP] the west ocean[ID]. <CE2>This memorial[GE] explains[GE] our respects, our resp [PE]...[FE_SP] respects [PE] to the, h[PE]...[FE_SP] history and ...[FE_SP] attention to the ...[FE_SP] to the[PE] realty[PE], and [GE] expectation, to the future. <CE3>D…
er[FE_FP], recently, er[FE_FP] ...[FE_SP] all people from the ...[FE_SP] all people and world[ID][SD], celebrated the[ID] ...[FE_SP] er[FE_FP] ...[FE_SP] Zheng He, Zheng He's[ID] travel like west[SD], to western ocean area[SD], er[FE_FP], he organized several times enough, er[FE_FP], forums to celebrate it [SD] [ID]. <CE2>er[FE_FP], this celebration, shows that people, er[FE_FP], respect for[GE] …
Recent years, er[FE_FP], recent years, er[FE_FP] ......[FE_LP] all person[GE] of the society ......[FE_LP] er[FE_FP], in various forms to celebrate, er[FE_FP] ...[FE_SP] to celebrate[FE_RT] ...[FE_SP] the, great ......[FE_LP] action ......[FE_LP] to the Pacific Ocean[SD]. <CE2>This comm[PE]...[FE_SP] this[FE_RP] ...[FE_SP] all kinds of[FE_RP] ...[FE_SP][ID] comm[PE]...[FE_SP] commemorates[FE_RP],…
Recently people from all over the world and Chinese people in the world, er[FE_FP], all use, different, er[FE_FP], forms to memory Zhneghe's big achievement. <CE2>The memory, the memory[FE_RT] activity showed, shows[FE_RP], er[FE_FP], shows[FE_RT] its respect to the history, er[FE_FP], shows its concern to the reality and its longing for the future. <CE3>During the year fourteen o five to fourtee…
Recently, en[FE_FP] ...[FE_SP] almost every fields of society and overseas Chinese in the world are celebrating, the great[PE] <greet>, er[FE_FP], initiative of Zheng He's, er[FE_FP], journey to er[FE_FP] ,,, the western ocean in various kinds of ways. <CE2>The memorial activities, er[FE_FP], are showing that we respect the history, keep, keep[FE_RT] watching the er[FE_FP], the present time and w…
Recently, the people, er[FE_FP], people[FE_RT] all round the world, especially, er[FE_FP], Chinese, er[FE_FP], use, various, er[FE_FP], forms to celebrate the great achievement of Zheng He's voyage to the ...[FE_SP] India[FE_RT] Ocean. <CE2>The celebration shows people's respect to the history, concerns to the to the[FE_RT] reality and expectation to future. <CE3>Between fourteen o five to fourte…
Recently, groups of[SD][ID] ...[FE_SP] in[PE], the world and, er[FE_FP], Chinese people all o[PE]...[FE_SP] all[FE_RT] over the world were celebrating er[FE_FP], the, er[FE_FP], commemorating China, er[FE_FP], Zheng He going to the Pacific Ocean[SD] by[GE] various way. <CE2>During this commemorating activities, we[SD] show great respect to, the history, and great concern to present situation and …
Recently, almost countries[SD] and, and[FE_RT], er[FE_FP] ...[FE_SP] er[FE_FP], Chinese in other country[GE] to celebrating, celebrating[FE_RT], er[FE_FP], the, un[ID], Zheng He to, er[FE_FP] to the...[FE_SP][ID][ID] <CE2>This celebrating, er[FE_FP], is to show[SD] our respect for the history and, er[FE_FP] ...[FE_SP] er[FE_FP] ...[FE_SP] and[ID], er[FE_FP], the hope for the future, and the ...[F…
In recent[SD] <raicent> years, all over, all of[FE_RP] the socials[FE_RP] and, and[FE_RT] even all of the Chinese in the world, has, se[PE]...[FE_SP] celebrating[GE] Zheng He's, Zheng He's westing of which is, quite great[SD][ID]. <CE2>This celebration[GE] <celebrating> expressed the ...[FE_SP] expressed the[FE_RT], the[FE_RT] respect to the history, the stand[SD] to the, reality and [GE]...[FE_S…
In recent tears[SD], er[FE_FP] ...[FE_SP] the, the[FE_RT] people every, in every country, er[FE_FP], er[FE_FP], from[FE_RP], er[FE_FP], in different forms[FE_RP] to remember the Zhenge[SD], er[FE_FP], er[FE_FP], who, er[FE_FP] ...[FE_SP] er[FE_FP] ...[FE_SP] who[FE_RT] sail to the er[FE_FP], Pacific Ocean[SD] in six hundred yeas ago[SD][SD]. <CE2>This, er[FE_FP], this[FE_RT] activity express[GE] …
Lately, world, people[FE_RP] [ID] as, as well as[FE_RP] people from all[FE_RP], all[FE_RT], as well as[FE_RP], er[FE_FP] ...[FE_SP] the China, Chinese[FE_RP] from, all, all[FE_RT] of the world, has conducted, various forms to, remember the great, er[FE_FP] ...[FE_SP] fleet by the Zheng He, it's action to the ...[FE_SP] [ID] <CE2>The remember activity[SD] has, have[FE_RP] showed, er[FE_FP], our ..…
Recent year, er[FE_FP], every place and world[SD] and Chinese people in the world are doing a lot of actions to co[PE] ...[FE_SP][GE] remember captain Zheng[SD] and ...[FE_SP] a lot of forms of actions. <CE2>All the activities expressed the respect of[GE] history, the concern of the present, and the wish of[GE] the future, <CE3>From fourteen o five AD to fourteen and thirty three AD, the captain …
Recently, the people of all society and the, the people [FE_RT] living, lived [FE_RT] in the foreign country ...[FE_SP] having, have [FE_RT] the meeting, to ...[FE_SP] celebrate the great action ...[FE_SP] the great creation [FE_RT], great creation of action [FE_RT] of Zheng He[ID][ID]. <CE2>The celebration, express[GE] ...[FE_SP] the admiration of the history [SD], the focus on history [SD] [SD]…
In recent years, all works of the society and ...[FE_SP] the[FE_RT], er[FE_FP] ...[FE_SP] er[FE_FP], the[FE_RT] all Chinese people[FE_RP] around the world, now, er[FE_FP], er[FE_FP] ...[FE_SP] in memory of[GE] the, great, great[FE_RT] event of, Zheng He's ...[FE_SP] exploring the Antarctic Ocean[SD][ID]. <CE2>This, this[FE_RT] celebration represents, er[FE_FP] ...[FE_SP] er[FE_FP], [GE] respect f…
Recently, er[FE_FP] ...[FE_SP] every part of the society and all the Chinese from the worldwide, er[FE_FP], to have a ...[FE_SP] memorial, memorial[FE_RT] movement, to Zheng He's adventure to the ...[FE_SP] to the[FE_RT] west world in many ways[ID]. <CE2>Tis memorial movement[SD], er[FE_FP] ...[FE_SP] shows, attitude to the, society[SD], re[PE]...[FE_SP] re[PE]...[FE_SP] our respect, and to the .…
Recently, people from different of the social[SD], and Chinese all around the world has ...[FE_SP] hold[GE], many kinds of er[FE_FP], celebration to celebrate[SD] the er[FE_FP], anniversary of Zheng He Xia Xi Yang[SD][ID]. <CE2>The anniversary celebration expressed the ...[FE_SP] er[FE_FP], expect of history [SD], and the concerning of, reality and the respect [SD] <suspect> of[GE] future. <CE3>F…
In recent years, en[FE_FP], people[SD]<peoples> from all works of life and the Chinese people, en[FE_FP], in every part of the world, en[FE_FP], in many of the, the[FE_RT] behavior of creative[FE_RT] Zheng He who has[GE] the trips to the west. <CE2>En[FE_FP], although activities of the memory, of the memory[FE_RT] <memorying>, en[FE_FP], reflects that people are respect[GE] the history, are respe…
At present, the people in the whole society and people who live abroad[SD] are cele[PE], holding er[FE_FP], the activity to celebrate, the great activity[SD], oh[FE_FP], victory[FE_RP], [GE] Zheng He gone to the west, Pacific[SD]. <CE2>This celebrity activity says[SD] the people are respected the history[SD] and pay attention to our days and express our, our[FE_RT] host to the future[SD]. <CE3>Fr…
er[FE_FP], in recent years, er[FE_FP], people, er[FE_FP], all over the life[FE_RT] and, er[FE_FP], er[FE_FP], overseas Chinese people, er[FE_FP], all over, er[FE_FP], all over[FE_RT] the world, all over the world[FE_RT] celebrate<celebrates> [GE] the great behavior[ID], er[FE_FP], in all kinds of, in all kinds...[FE_SP] [ID] <CE2>Anniversary celebration manifests our respect for[GE] history. er[F…
er[FE_FP], recently, the whole s[PE], society, the whole society[FE_RT], er[FE_FP], even the, er[FE_FP], Chinese people, er[FE_FP], all, all[FE_RT] over the world, er[FE_FP], used their, er[FE_FP], all kinds[FE_RP] of form[GE] to celebrate the creativities[SD] <creativation> action of Zheng He. <CE2>er[FE_FP], such a, such actions[FE_RT] and activities expressed, er[FE_FP], our, er[FE_FP], respec…
Recently, people from, people from[FE_RT] vary circles er[FE_FP], according Chinese[SD], global Chinese[FE_RP] er[FE_FP], er[FE_FP], hold, hold[FE_RT] various activities in honor of, er[FE_FP], Zheng He's voyage to, at a[FE_RP], Paci[PE], Pacific[SD], Atlantic[SD]......[FE_LP] <CE2>This, er[FE_FP], this[FE_RT] celebration, er[FE_FP], activity[FE_RP] shows that, er[FE_FP] we expect the history[SD]…
At the present, all walks, all walks[FE_RT] of people in the society even all Chinese, all Chinese[FE_RT] in the world are more commemorate[SD] this great course of Zheng He going to the west. <CE2>The activ[PE], the commemorate activity[FE_RP] shows we, er[FE_FP], our[FE_RP] respect, respect[FE_RT], respectable[FE_RP] to the history and our more, being more attention[FE_RP] to the world, expecta…
Recently, [ID] all over the world and ...[FE_SP] Chinese all over the world celebrate the west[GE] <wested> of Zheng He who sailed to the west[GE] <ing> ocean in the past six hundred years ago[ID][SD]. <CE2>The celebration ...[FE_SP] sent for[SD] respect [GE] the history careful waiting the reality[SD] and we go around for the around and a good dream for the future[SD]. <CE3>Between fourteen and …
In recent years, er[FE_FP], all the aspects of the, the[FE_RT] world[SD] and all the people in China[SD], er[FE_FP], are easy, are kind of ways and news[FE_RP][SD] to, to[FE_RT], er[FE_FP], to[FE_RT] celebrate and worthily of er[FE_FP], Zheng He go to the western country[SD]. <CE2>Anniversary[SD] represent[GE] that the, er[FE_FP], er[FE_FP], review of the history[SD], the consideration of the, er…
Recently, all respects of the society, even all the Chinese around the world are, are[FE_RT] looking into[SD] the greatest of Zheng He's going to western Asian, ocean in different forms. <CE2>Activity[GE] of memory expects for the history[SD], attention for the reality, and respect for the future. <CE3>It was fourteen o five and fourteen thirty-three[SD], Zheng He led, led [FE_RT] a large drive a…
Recently, all works of the society and even the people, the Chinese people[FE_RP] in the, in the[FE_RT] world are observing the great creativity by Mr. Zheng He celebrating in various forms. <CE2>The observe[GE] activities show our respect for[GE] the history, our attention to the reality and also our expectation to our future. <CE3>During fourteen o five and fourteen thirty-three, Mr. Zheng He l…
Recently, the people, er[FE_FP], from all over the country, er[FE_FP][ID], are holding all memor[PE]...[FE_SP], memory[GE] <memoring> [ID]for Zheng He, even the Chinese people from other wor[PE], from other country[ID][SD]. <CE2>The memory[SD] express[GE], er[FE_FP], express[GE] for the expecting the history[SD] and pay, er[FE_FP], attention to the reality and look foward[GE] to the future. <CE3>…
The people from various careers [ID] hold[GE] the, er[FE_FP], hold[GE] the[FE_RT] activities to, to[FE_RT] to[FE_RT] celebrate[GE] <celebrating> seventy years[SD] and ...[FE_SP] of Zheng He, Zheng He's travel and reaches[SD]. <CE2>This sailormen[SD] exposed[SD] the respect to the history, the consciousness to the reality and respect under the ...[FE_SP]and the[FE_RP], and the[FE_RT], the respect …
er[FE_FP], recently, er[FE_FP], all, er[FE_FP], all kinds[FE_RP], er[FE_FP], all kinds[FE_RT] of people[SD] and, er[FE_FP], the er[FE_FP], Chinese people all over the country, er[FE_FP], are memorizing, er[FE_FP], Zheng He's, er[FE_FP], Zheng He's[FE_RT], er[FE_FP], action[SD], action[FE_RT][SD] in all kinds of forms. <CE2>This [GE] activities have expressed [GE] <express> that, er[FE_FP], of att…
In recent year[GE], all the people in the society and the Chinese all over the world, they[GE] take every activities[GE] to celebrate the, the[GE] boat through that Zheng He great voyage from the, er[FE_FP], to the[FE_RP] oversea[SD]. <CE2>The celebrating activities express our[GE] Chinese respect to the history, their attention to the reality and their expectance[GE] to the future. <CE3>From fou…
[ID] <CE2>[ID] <CE3>From fourteen o five to fourteen thirty-three AD, Zheng He, er[FE_FP], and his gourmands set[SD] from Taicang Jiangsu er[FE_FP], and they rattled[SD] more than seven countries[SD] Asia and......[FE_LP][ID][ID] <CE4>[ID] <CE5>Zheng He's activity, er[FE_FP], shows the honest[FE_FP] and courage of Chinese people. They are also interested that[FE_FP] Chinese people are, are[FE_RT]…
Recently, er[FE_FP], all works of the life and even[ID] in the, in the[FE_RT] whole world people in various forms commemorate the great achievement made by Zheng He to say, to say[FE_RT] to the world[SD]. <CE2>The commemorate[GE] celebration er[FE_FP], demonstrate[GE] that we respect the past and pay to the residence states[SD] pro[PE] and, er[FE_FP], er[FE_FP], and our wishes for the future. <CE…
Recently er[FE_FP], er[FE_FP], communities from the society[SD] and Chinese from all over the world have to memorize er[FE_FP], er[FE_FP], Zheng He xia Atlantic ocean[SD] this great during......[FE_LP][ID] <CE2>The memorizing activities demonstrated the our, the respect to the history[ID] and [GE] concern to, er[FE_FP], the reality and also hope for future. <CE3>From fourteen o five to fourteen, …
Recently, all, all[FE_RT] works of, er[FE_FP], all works of[FE_RT] people in the society and all Chinese suffer the world[SD]...[FE_SP] activities, er[FE_FP], as soon as their rejection Zheng He's revolutionary activities[SD][ID]. <CE2>This[GE] memoring activities express people's expect[GE] to the history[SD] and express them, er[FE_FP], er[FE_FP], attention to the rea[GE][SD], reality[SD] and, …
Recently, every aspect[GE] <aspects> of the society[SD] and many part of the world[SD] memorized the great creation of, of[FE_RT] Zheng He's sailing[SD][SD] in many forms. <CE2>This, this[FE_RT] memorization[SD], er[FE_FP], express[GE] the expect for history[SD], the attention to the future and the looking forward to the future[SD], the attention to today[SD] [FE_RP], the looking forward to the f…
In recent time, [ID] all the Chinese people in whole world are memorized[GE] Zheng He's activities[SD] <creatation>go[GE] to the Asia. All the source people are memorizing this[SD]. <CE2>The memorize celebration[SD] shows the respect for[SD] the history and the concerns for the present and, also shows the expectation for the future. <CE3>During time fourteen five to fourteen thirty-three AD, Zhen…
Recent year, er[FE_FP]...[FE_SP]all the use all the people in the society[SD] and all the Chinese people in the world are[GE] comemorizing the er[FE_FP]...[FE_SP]success of the Zheng He's...[FE_SP] sailing[ID]. <CE2>This this[FE_RT] ceremony expresses the respect for the past and concern for the president present[SD], and also the hope for the future. <CE3>From 4, 4[FE_RT], 1405[FE_RP] to 1433, Z…
Recently, er[FE_FP] all the social communities, and even the er[FE_FP] Chia[PE]...[FE_SP] Chinese[FE_RP] from overseas er[FE_FP] can memory to the great deal great er[FE_FP] action[FE_RP][ID] of Zheng He in various forms. <CE2>They can[PE]...[FE_SP] commemorate activities[GE] express the respect to [GE] history and the attention the focus[FE_RP] to the reality to er[FE_FP] to[FE_RT] present[FE_RP…
Recently, [ID] Chinese in China[SD] and around the world, er[FE_FP] holding[GE] all kinds of ceremony[GE] to memorize the great event that Zheng He led his fleet to travel to the western regionsv. <CE2>To remember ceremony[SD] showed respect[GE] to history[GE], er[FE_FP] concern[GE] for the reality[GE], and respectation[GE][SD] for future[GE]. <CE3>From 1405 to 1433, Zheng He led a huge fleet tra…
Recently, people from all around the world and also Chinese in all ...[FE_SP] all[FE_RT] around the world, er[FE_FP] have been er[FE_FP] ...[FE_SP] remembering er[FE_FP] remembering[FE_RT] Zheng He's great achievement in various form[FE_RT]. <CE2>These remembering activities express people's respect to history, er[FE_FP] the focus to, the focus on[FE_RP] realistic[SD], er[FE_FP] current situation…
Recently, er[FE_FP]...[FE_SP] people for all for all[FE_RT] ranks of society, as well as the over[SD] Chinese in the whole global[GE], celebrate its great their great[FE_RP] que[PE]...[FE_SP] of er[FE_FP] Henghe[SD] in in[FE_RT] the various ways[SD]. <CE2>The reme[PE]...[FE_SP] the remember[FE_RP] of activity[SD] <active> shows their er[FE_FP] respect to [GE] history, the er[FE_FP] er[FE_FP] repu…
Recently, all the one in the society[SD], and even all the Chinese people of the outer worlds[SD] has[GE] celebrated the er[FE_FP]...[FE_SP] the[GE] great ...[FE_SP] actions that er[FE_FP] Zheng He ......[FE_LP] ever travel to Pacific Ocean and Indian Ocean[SD][ID]. <CE2>It is anniversary actions have, it's kinds of respect for[FE_RP] its respect for[FE_RP] for[FE_RT] histories[SD], attention to …
In recent days, er[FE_FP] all works of life in society and all Chinese living in every part of the world, er[FE_FP] are in memory of the achievements that Zheng He went to the southeast Asia in in[SD] many ways. <CE2>This memorial told is, this memorial told is[FE_RT] er[FE_FP] shows[FE_RP] expect for the history[SD], and our attention er[FE_FP] to to[FE_RT] er[FE_FP][GE] reality, and also [GE] e…
Recently, every fields in the, in the[FE_RT] social, er[FE_FP], er[FE_FP], recently, every fields in the society[FE_RP] and the Chinese people all over the global[SD], they gathered er[FE_FP] to celebrate the achievements of Zheng He go travel to the foreign countries[SD]. <CE2>The memorial activities indi[SD]...[FE_SP] de[SD]...[FE_SP] has demonstrate[FE_RP][FE_RP] er[FE_FP] adults[SD]' respect …
Recently, er[FE_FP], many people[ID] and ...[FE_SP] and [FE_RT] Chinese people overseas is[GE] celebrating the anniversary of Zheng He's Atlantic trip[GE]. <CE2>The anni[PE]...[FE_SP] celebration activities shows[GE] us [GE] respect for the history, our attention for the reality, and our hope for the future. <CE3>From 1405 to 1433, Zheng He er[FE_FP] leaded[GE] the big group that which started fr…
Recently, the classes, all classes[FE_RP] and the society[FE_RP] and er[FE_FP] all the Chinese people around the world, er[FE_FP] has ......[FE_LP] served all the, various kinds of anniversaries[FE_RP] er[FE_FP] for the great adventure of Zheng He's ...[FE_SP][ID][ID] <CE2>The activities er[FE_FP] has[GE] showed the respect for the history, the concerns for the future, and the expectations for th…
Nowadays, ...[FE_SP] nowadays[FE_RT] almost er[FE_FP], almost[FE_RT] all parts of the society, and the ...[FE_SP] Chinese people all of the world, er[FE_FP] ...[FE_SP] celebrate[GE] the er[FE_FP] ...[FE_SP] celebrate[FE_RP] this this[FE_RP] significance ......[FE_LP] [ID] [ID] <CE2>This this [ID] celebration express [ID] the respect to the history, the focus on the er[FE_FP] ...[FE_SP] reality, a…
Recently, every section of society[SD], even the ...[FE_SP] the people from overseas[SD] are holding the commemoration activity[GE] to commemorate the great event of Zheng He's sail[GE] to this ocean[GE]. <CE2>The commemoration activity[GE] shows[GE] our respects for the future and our concern for the ...[FE_SP] present, and our expectation for the future. <CE3>In 1405 to 1433, huge group of ship…
Recently, people of various social circles and Chinese people all around the world are celebrating the anniversary of Zheng He's ocean voyage in various forms. <CE2>The celebration shows our respect to history, our concern about the current, and our hope for the future. <CE3>Between 1405 to 1433, Zheng He lead[GE] a large fleet to Atlantic[GE]. The ocean voyage started from Tai'an[SD] Jiangsu pro…
Recently, ...[FE_SP] the common, the commtu[PE]...[FE_SP] in society[PE] and the the Chinese all over the world was ...[FE_SP], all of them[PE] ...[FE_SP] are er[FE_FP] recalling the the greatest ...[FE_SP] creativev that to, that Zheng He[FE_RP] ...[FE_SP] go Atlantic [FE_RP] <CE2>This activity showed that[GE] our respect to the history, and our focus on the reality, and our expectation for the …
Recently, er[FE_FP] works, er[FE_FP] people in all works of life, and people, and people[FE_RT] in foreign countries were er[FE_FP] were[FE_RT] holds programs to form the spiritual spiritual[FE_RT] of Zheng He, who made a travel to the pacific ocean[SD]. <CE2>This respect[SD] show our res[SD]...[FE_SP] the commemoration[SD], show our respect to history, and also show our ...[FE_SP] er[FE_FP] our …
er[FE_FP], recently, all works of life and all the Chinese people are celebrating er[FE_FP]...[FE_SP] er[FE_FP] ...[FE_SP] celebrating all kinds the the[FE_RT] the[FE_RT] creative er[FE_FP] behavior of Zheng He to go to the Pacific, er[FE_FP] Pacific[FE_RT] Ocean[SD]. <CE2>Er[FE_FP] these memory[GE] activities expresses[GE] express[FE_RP] our respect to the history, and our attention to the prese…
Recently, all levels of person [GE] in the social [GE] and er[FE_FP] Chinese people in all around of the world are take is is [GE][FE_RP] ...[FE_SP] in honor of Zheng He at[GE] all kinds of forms. <CE2>This kind of action expressed our respect to the history, the special attention to the acturate[SD], and the hope to the future. <CE3>In 145[SD]...[FE_SP] er[FE_FP] from 145[SD][FE_RP], from 145[SD…
Recently, the p[PE]...[FE_SP], the people from all[PE], from all[FE_RT] trunks and the, all Chinese in other countries[FE_RT] in many different ways in memorize[FE_RT] the great achievements of Zheng He went[FE_RT] through south to Atlantic[SD] ...[FE_SP] <CE2>This memory of, this memorize[FE_RP][SD] expressed the information that we Chinese[SD] respect [GE] history and concerned about the realit…
Firstly, en[FE_FP] ...[FE_SP][FE_SP] please I use[SD] er[FE_FP] pre[PE] ...[FE_SP][FE_SP][FE_RP] represent Hong Ye Company's Group[ID] and all the staff er[FE_FP] the thanks[GE] [ID] little guests and er[FE_FP] friends come from journalists<juniors>[PE][ID]. <CE2> Nowadays, er[FE_FP] Hong Ye Company's achievement come from er[FE_FP] lea[PE] ...[FE_SP][FE_RP] leaders' care ...[FE_SP][FE_SP][ID] er…
First of all, on behalf of Hong Ye New Technology Company's[SD] board[ID], I'd like to extend a warm welcome to distinguished leaders, guests and friends come[GE], coming[FE_RT][FE_RP] from the journalism. <CE2>The achievement of Hong Ye Cooperation er[FE_FP] is due to er[FE_FP] ...[FE_SP][FE_SP] the support of the government[ID] and the trust of client[GE] and coordination of supply[GE][SD], sup…
er[FE_FP] first, let me on behalf of our[SD]r[FE_FP] Hong Ye High er[FE_FP] Technology er[FE_FP] Limited Company, er[FE_FP] ...[FE_SP][FE_SP] And the whole staff to welcome er[FE_FP] the leaders and guests and every friends[GE] from ther[FE_FP] mass media, [GE]er[FE_FP] news ...[FE_SP][FE_SP] from the news[FE_RT][FE_RP][ID] and welcome you today to[GE]. <CE2>er[FE_FP] The Hong Ye Company's today …
First, please, please[FE_RT] allow <allowed>[PE] me to show our welcome to, er[FE_FP] wel[PE] ...[FE_SP][FE_SP] welcome[FE_RT], [FE_RT]first please allow <allowed>[GE] me to welcome the,[ID][ID] the news, speech[SD], present[SD] the Hong Ye Committee[SD]. <CE2> Thanks to the help of the, er[FE_FP], the committee[SD] and the,[ID][ID][ID] all the friend come from the vast area from[GE] the business…
Firstly, please allow me to er[FE_FP], er[FE_FP], please allow me[FE_RT] to give my thanks[GE] to the er[FE_FP] Hong Ye High Tech limited composition[GE] board and the whole staff er[FE_FP] on behalf of the ...[FE_SP][FE_SP] Hong Ye High Tech limited organization[SD] and whole staff to give my wishes, best wishes[FE_RT] to the [ID]guest[GE] and the journalist[GE]. <CE2>Today's er[FE_FP], acces[PE…
First of all, please allow me on behalf of the trusting board of the Hong Ye Red Leaf[SD] Company Limited[SD] and all the employees of the company to express our warmest welcome to all the leaders and guests and also the friends from the press field[ID]. <CE2>Our company has achieved a lot due to all the concerns[SD] of leaders and er[FE_FP] institutions[SD] at all levels and all your, all your[F…
Firstly let me in pre[PE] ...[FE_SP][FE_SP][FE_RP] in represent of our stuff and er[FE_FP] ...[FE_SP][FE_SP] Our company. Thank you for your represents[SD] er[FE_FP] thank you for your presents[FE_RT] in ...[FE_SP][FE_SP] this ...[FE_SP][FE_SP] er[FE_FP], ceremony of hours[SD][ID]. <CE2>the development of our company HongYe is because of the help from[ID] the er[FE_FP] ...[FE_SP] from the ...[FE_…
Firstly, please allow me to express my thanks[GE] to the leaders and guest[GE] at[SD] the me[PE] ...[FE_SP] [FE_RP]medias(medium[FE_FP]) on behalf of...[FE_SP] support and in polities of[SD] com[PE] ...[FE_SP] gov[PE] ...[FE_SP] gov[FE_RT] ...[FE_SP] er ...[FE_SP] company[SD]. <CE2>the progress made by Hongye high test[SD] corporation limited[SD] is ...[FE_SP]...[FE_SP] supported er by the er lea…
First, I'm [GE]behalf of the Hong Ye high-technology Limited Corporation er ...[FE_SP] but[GE] er broad and the whole staff warming[GE][SD] give the ...[FE_SP] er ...[FE_SP] welcome to the er coming er[ID] ...[FE_SP] leadership[SD] and the guests and the media's people[SD]. <CE2> ...[FE_SP]...[FE_SP] Hong Ye Corporation has achieved[ID] was due to the concern by the [ID]er ...[FE_SP] little and t…
First of all, er, allow me so, welcome, er ...[FE_SP] the leader, leaders[FE_RT], the guests and friends from the presses[GE] medium[FE_FP], er on behalf the board and staff of Maple[SD] high-technology limited corporation[GE] welcome[SD] to our opening ceremony. <CE2>er, our achievement today contributed to all the leaders concern and er our guests' trusts and our suppliers, er cooperation, and …
First of all, please let me [ID]behalf of the Hong Ye's community[ID][SD] to give, er, warm welcome to the ...[FE_SP] to our, to our[FE_RT] distinguished er, [ID]guests and every friends of press and newspapers, magazines[SD]. Ok[SD]. <CE2>Hong Ye's today's development is due to the leaders, er, leaders'[FE_RP] contribution and the trust of the customers and cooperation of our suppliers and also …
First I'm behalf of the Hongye high science[SD] technology limited company[ID] and, the[GE], all the staff, please allow me to express my welcome to the leaders and distinguished guests[ID]. <CE2>The company's achievement er ...[FE_SP] benefits[GE] from the leaders[SD] er ...[FE_SP] came in the customs' er ...[FE_SP] trust and er ...[FE_SP] the department's[SD] cooperation[ID]. <CE3>Many excellen…
First of all, pleaselease[PE] permit me to, please allow[FE_RP] me to, to express my warm, warm welcome to all the, all the distinguished guests[ID] and er ...[FE_SP] our both new and old friends[ID] on behalf of the er ...[FE_SP] all the, on the half of[FE_RT] the board and all the staff in Hongye company <CE2>Our, our[FE_RT] achievement is due to[SD] the concern of our head[SD], the trust of ou…
First er ...[FE_SP] let me on the behalf of Hongye company limited[ID] and all the staff of this company to welcome all leaders, [ID]the friends from all medias and, and friends from all[FE_RT], all these welcome[SD] to Hongye, thank you[SD] <CE2>The, the[FE_RT] success of Hongye[ID] is er ...[FE_SP] due to leaders'[SD] care, the customs[SD]' trust and by and the cooperating[GE] of other departme…
At the very beginning, please allow me to represent the, the leaders and all the staff, and show my, and show my welcome to all of you who present today, all you leaders, distinguished guests, mass medias friends, friends mass medias <CE2>The raising bright of company can today's achievements, it's all because the carefulness of leaders in the government, and of the trustness from our customers, …
Firstly, I'm behalf of Hongye high -tech limited liability[SD] company, I'm behalf of the board of directors and all the staff [GE]extend my warm welcome to all the leaders and distinguish guests[ID]. <CE2>Today, Hongye's achievements is an aspect to[SD] the concern of leaders from all works[SD] of communities from[GE] some departments from[GE] the trust of our clients[ID] <CE3>Some excellent sta…
Firstly, please allow me to, to be on behalf on, on[FE_RT] the board of directors of Hongye group[SD][ID] to express my warmest thanks[GE] for, warmest thanks for[FE_RT] your coming[SD], warmest thanks for leaders distinguish guests and friends from the press for coming to our ceremony opening ceremony[FE_RP]. <CE2>The success of Hongye group[SD] are[GE] come from, from[FE_RT] the care, care[FE_R…
First, er ...[FE_SP] let me er ...[FE_SP] let me represent <bripbend>[PE] our er ...[FE_SP] our[FE_RT] company er ...[FE_SP] make a great welcome to the leaders and er ...[FE_SP] and[GE] er ...[FE_SP] different people from different city[SD][ID]. <CE2>HongYe company's today is er ...[FE_SP]...[FE_SP] because of er ...[FE_SP]...[FE_SP] com[PE] ...[FE_SP] er ...[FE_SP]. talent <gratification>[PE] l…
First of all, I would like to extend my warmest welcome, on behalf of the all the members of the, all the members[FE_RT] of the Board Committee[ID] of [GE]HongYe Enterprise, to the government leaders to our distinguish[GE] gests and to our friends from the ...[FE_SP] media, from the media[FE_RT], from the media[FE_RT]. <CE2>For ...[FE_SP] for ...[FE_SP] for government leaders and the related <con…
First of all, let me er ...[FE_SP] on behalf of the, of the[FE_RT] broad of our HongYe Hightech company, er all our employees[ID] <CE2>Here I will, I'm on behalf of[SD] the government er to show our thanks[GE] to your ...[FE_SP], er ...[FE_SP] to your ...[FE_SP] job[SD]. <CE3>[SD]The Long city is a historical and beautiful city. It has a history of 2500 years. It is a first er first group of the …
First of all, er please allow <aprove>[PE] me to introduce er ...[FE_SP] the gests[SD] and all the news reporters here as an honor of our company and members[SD]. <CE2>er ...[FE_SP]...[FE_SP] The watch[SD] of the company er ...[FE_SP] is advanced now. It is because[GE] all the leaders[ID], concerned apartment[ID][GE] are very ...[FE_SP] are very concerned about our company[SD], and the trust of o…
First of all, permit me to er give us, er give[FE_RT] the, er ...[FE_SP] the[FE_RT] warm claps <closs>[PE] to the leaders and gests[SD], and the er staffs[SD] from the news er who present our meeting. I behalf of er behalf of[FE_RT] all our staffs[ID] to welcome them. <CE2>Our er achievements <acourments>[PE] mainly depend on the creation[SD] of the, all the leaders of our governments and the, th…
First allow me to represent the all committee[ID] of, of[FE_RT] our well[GE] wish company corporation to great leaders ...[FE_SP] and leaders[FE_RT] of our city, guests and journalists[SD] our warm ...[FE_SP] warm ...[FE_SP] welcome[ID]. <CE2>Our company, en ...[FE_SP] our company benefit a lot from, ...[FE_SP] from the care about[GE], careness[FE_RP] of the leader[GE] of the mayor, ...[FE_SP] of…
First of all, please allow me on behalf of board director and all the staffs from the Hongye high-tech corporation to extend our warmest welcome to the leaders, our distinguished guests and friends from the media press today[ID]. <CE2>It is[GE] thanks to the, er ...[FE_SP] leaders and such as intension[SD][ID] er ...[FE_SP] a kind trust supplies[SD] close cooperation[SD] and our partners[SD] used…
First permit me to on behalf of Hongye scientific[SD] company[ID] and our companies[FE_RP] welcome all these of working people come to here[SD]. <CE2>Nowadays, red leaf[SD] company as, as[FE_RT] one's very good[SD] is come from all the and the[FE_RP] peoples who will support our company send material to us[SD], trust us so we can working we are very thank you about them[SD]. <CE3>And many workers…
Firstly please allow me to show my great er welcome to er to the, to the[FE_RT] guests and friends[ID] er of the million of all staffs[SD][ID]. <CE2>En[FE_FP], what <whats>[GE] we have today just owe into the consideration[SD] of the leader[SD] and the belief[SD] <believe>[PE] of our guest[GE] and the cooperation of our, of the[FE_RP] factories[SD], also the help of our friends[SD]. <CE3>Many of …
First of all, it is, er it is[FE_RT] to represent the board of our company and staff of our company to welcome the er, leaders, customers and friends from media fields presenting in our opening ceremony. <CE2>er, the success of red <right>[PE] leaf company[SD] is en is en[FE_FP] under[SD] the help of, is under[FE_RT] the concern of leaders and related department and trust from our customer and co…
Firstly, let me give warm welcome to the leaders[ID], firstly let me on behalf of our, our[FE_RT] Hongye high technology company[ID], board and all the staff to give a big welcome to[GE] the leaders, guests and friends from press. <CE2>Our enterprise have got today's, today's[FE_RT] good[SD], representation[SD] er, comes[GE] from the, the great support[SD] from our friends[SD], from the [ID]suppl…
First of all, I would like to extend my warmest welcome[GE] on behalf of the all the members, of the, all the members of the[FE_RT] committee of HongYe enterprise, to the government leaders, to our distinguished guests and to our friends from the media, media[FE_RT], from the media[FE_RP]. <CE2>So, so[FE_RT], so[FE_RT] government leaders and the concerned departments all have show their concern, …
First of all, let me er on the half of the, very of[FE_RP] our, of[FE_RP] HongYe er high tech company[ID], and, all the employees, all our employees[FE_RP] to extend our warm welcome to all the, all[FE_RT] the er all the er peoples, all the ...[FE_SP] ,guests, and ...[FE_SP][ID] presenting here. <CE2>er the present situational[GE] HongYe high tech company is er thanks to er thanks to[FE_RT] conce…
First of all, please approve[SD] me to introduce[SD] the leaders, the guests and news reporters here, as, as[FE_RT] the honor[SD] of our company[ID] and members[SD]. <CE2>The Red Leaves[SD] Company er is, is[FE_RT] advanced[SD] now, it is because[SD] er all the leaders, and concerned apartment[GE] are very, are very[FE_RT] concerned about our company[SD], and trust of our customers, the cooperati…
First of all, permit me er to give us the, give the[FE_RP] er the warm applause <clause>[PE] to the leaders and guests, and the er staffs[SD] from the news er who present our meeting [GE][ID]behalf of, behalf of[FE_RT] board and staffs to welcome them. <CE2>Our achievements er many[GE] depend on the care of the[GE], all the leaders of our governments, and the er reliance[SD] of our clients, and c…
First of all, I will [GE]behalf of the Hongye High Technology Limited Company ssbor bb[SD] board and all the staffs to to[FE_RT] extend our our welcomes[GE] to the leaders, gues[PE],guests and friends from the news newspaper[SD] circles. <CE2>The the achievements of Hongye company is has[GE] benefit a lot from the cares and concerns of all the leaders and the trust of the our clean[PE] clients an…
First of all, please allow me to represents[GE][SD] the Hongye High Technique Company, the board and also all of the staffs to show our greatest welcome to the distinguished guests and the municipal leaders[SD] and the friends coming from the press in[SD] this opening ceremony. <CE2>The current situation of the Hongye Company is benefit[GE] from the cares from all ranges of the departments[SD] an…
First, on behalf of the board[ID] of the Redleaf[SD], I'd like to show our warmest welcome to the distinguished guests <guest>[GE], the governor and the medias[SD] ...[FE_SP]and the journalists<journalist>[GE]. <CE2>The Redleaf[SD]'s success is based on the governor[SD]'s concern and the costum[FE_FP]ers' satisfaction[SD] and the suppliers' a...[FE_SP]the suppliers[FE_RT]' a[ID]...[FE_SP] movemen…
First of all, on behalf of the board of our company and all the members of our company, I would like to extend my warmest welcome to aa[FE_FP]...[FE_SP] the a[FE_FP][GE]...[FE_SP] leaders and the distinguished guests and journalists[SD] from all the the media present here. <CE2>The success of our company ...[FE_SP] a[FE_FP]...[FE_SP]will benefit[GE] from all the sides of a[FE_FP]...[FE_SP] the le…
First of all, on behalf of the board of the consul[PE] members of Hongye High-tech limit[GE] corporation limited and[SD] and all of our employees our right[SD] to extend the warm welcome to everyone here[SD], include the leaders and the distinguished guests and the friends from the media. <CE2>a...[FE_SP] Hongye high-tech Corporation Limited[SD] can be work like today, it[GE] thanks to the follow…
First, let me on behalf of the a...[FE_SP] the Hongye High technical company[SD], board of the high Hongye High Technical Company and and the crew of the, the[FE_RT] whole crew[FE_RT] and and to show to show our warm welcome to the to[FE_RT] the leaders and the news[SD] and the friends come from the news to to[FE_RT] to[FE_RT] come the to come[FE_RT] the opening[ID] ...[FE_SP] <CE2>Today, Hongye …
First first of all, please allowed[GE] me to ...[FE_SP]...[FE_SP] thank a...[FE_SP] thank[FE_RT] thank[FE_RT] the leader, audience[SD], and the friends from from[FE_RT] the...[FE_SP],reporter[SD] for coming, on behalf of the Hongye limited[ID]. <CE2>The situation of Hongye today ...[FE_SP]...[FE_SP]is benefit[GE] a...[FE_SP]benefit[FE_RT] a...[FE_SP]benefited[FE_RP] from the leader a[FE_FP]...[FE…
First please allow me to a[FE_FP]...[FE_SP] to depart[SD] of the Hongye High Technical company <comples>[PE] and the staff, welcome the a[FE_FP]...[FE_SP] welcome[FE_RT] the a[FE_FP]...[FE_SP] leaders, guest[GE], and the press friend[GE] to come here. <CE2>The today of Hongye as composed of[SD] the many department, composed of the care of many department[FE_RT] and the well[GE] company and the op…
First let me on behalf of the a[FE_FP]...[FE_SP] board[ID] of the Hongye companies a[FE_FP]...[FE_SP] to welcome all the a[FE_FP]...[FE_SP] leaders and a[FE_FP]...[FE_SP] guests and a[FE_FP]...[FE_SP] people from a...[FE_SP] newspapers[SD] ...[FE_SP]...[FE_SP] to attend this meeting. <CE2>What made Hongye company today is a[FE_FP]...[FE_SP] the a[FE_FP]...[FE_SP] is the concerns of the a[FE_FP]..…
First allow me to express by extending[GE] on behalf of the Hongye High Technology company[ID] a[FE_LP] my warmest welcome to the ...[FE_SP] to the[FE_RT] ...[FE_SP] leaders and distinguished guests and the friend[GE] from news affairs[SD]. <CE2>The great situation nowadays of Hongye ...[FE_SP] company a is is[FE_RT] thanks to the the[FE_RT] leader and the and the[FE_RT] trust of the guests and t…
First of all, on behalf of the board of director[GE] of the red Redleaf[SD] Company, I wish to thank you for, thank you[FE_RP][GE], all the distinguished guest[GE], the leader the[GE] and the friends from the news circle[SD]. <CE2>The support of the leader[GE] and ...[FE_SP]and the staff, and all the ...[FE_SP] efforts of the ...[FE_SP]of the ...[FE_SP] contributers[ID][SD], contributed a lot to …
First please allowed[GE] me to give my regard to the leaders visitors and reporters aaa[FE_FP] First please allow me represent[SD] the board of our company[ID] to give my warm welcome to the leaders, visitors[SD] and reporters[SD] to show my warmest welcome. <CE2>Today the achievements of our company, aa[FE_FP] the success[SD] a...[FE_SP] obstract[SD] to the...[FE_SP]...[FE_SP][SD] <CE3>Some good…
First I'd like to extend my warm welcome to the board of, on behalf of the board of[FE_RP] Hongye High-tech company and all colleagues[FE_RP] of my company to,eh[FE_FP]..[FE_SP] to the present government leaders and distinguished guests and the people from the press field. <CE2>What our company has <have>[GE] achieved today a is from the government[SD], is from the eh[FE_FP]...[FE_SP] help from t…
First of all, on behalf of the board of Hongye High Technology company and and its staff, I would like to express my sincere welcome to all the leading members[SD] and guests and guests[FE_RT] and the leaders[SD] from the press, from the press and leaders from press[FE_RT] of[GE] our warm welcome. <CE2>The great achievements of Hongye company should contribute should[FE_RT] con[PE] should attribu…
First of all, please allow me, on behalf of the board of the Hongye High-tech Corporation Limited[SD] and all the staffs of Hongye, please allow me to extend a warm welcome to all of the leaders from governments and all the guests as well as the journal journalists[FE_RP][SD] from the medium[FE_FP] mass medium[FE_FP][FE_RP]. <CE2>And today's development of Hongye are, should be[FE_RP] contributed…
First, please allow me to represent the board of the Hongye High Technology <techlintitic>[PE] Corporation <Opporation>[PE] to make a, to make welcome[FE_RP], to all the, to to[FE_RT] all the staff[FE_RP][SD] and the leaders and pri leaders private and the new and the friends[SD] presented here today. <CE2>The achievements of our company a[FE_FP] contributes[GE] to the care of of all the leaders …
first please, let me on behalf of hong[ID] the board of the HongYe high technology limited cooperation <communication>[PE]...[FE_SP]to give our best welcome <warm>[PE] to the...[FE_SP]to the people presented[GE][ID] the honored guests and the people from the press, press circles[FE_RP]. <CE2>Hong, HongYe's[FE_RP] today is benifit[GE] from the, from[FE_RT] the concern of all the leaders and the be…
Firstly Please, allow me, ...[FE_SP]please allow me welcome[FE_RT] all the, er...[FE_SP] er...[FE_SP] all the...[FE_SP]cooperation guests[ID] to come here, ...[FE_SP] en[FE_FP]...[FE_SP].en[FE_FP]. <CE2> ...[FE_SP]the ..eh[FE_FP]..[FE_SP] All the...[FE_SP] All the guests, the the[FE_RT] choose of the guests, the cooperation of, of[FE_RT] the factory[SD]. <CE3> Many [These] workers dropt up, drop …
First of all, please give me [ID]to represent the council of the company and all the staff to pay my most warm[GE] welcome to the leaders and the honored[GE] guests and the journals[SD]. <CE2> The achievement of HongYe[ID] comes from the concerns[SD] of the leaders of[SD] some department[GE] and the trust of the government and the supportment[GE] of our partners and from[GE] our suppliers in a pr…
First please allow me on the behalf of eh[FE_FP],all the members of [GE]HongYe company to give, to give[FE_RT] our warm, warm[FE_RT] welcome to, to[FE_RT] all the, all the[FE_RT] leaders and to the participating leaders[SD] and guests <gestures>[PE] and journalists from all the circles[SD]. <CE2> The the[FE_RT] the[FE_RT] achievements of this company is based on, is based on[FE_RT] the beliefs, t…
First, please allow me to extend warm welcome to all the eh[FE_FP]...[FE_SP]to all the government eh[FE_FP], government leader[FE_RP][GE] and en[FE_FP]..[FE_SP]and en[FE_FP]..[FE_SP][ID]and friends from eh[FE_FP]..[FE_SP]and friends[FE_RT] from the press <prince>[PE] [ID]on hehalf of, on behalf of[FE_RT] our company. <CE2>eh[FE_FP].Hong[ID]..[FE_SP]eh[FE_FP].our company has benefit[GE] a lot from…
Firstly please allow me on behalf of Hong Ye High Technology limited company of limited[SD]. Firstly allow me on behalf of the director <direct>[PE] about[SD] and the staff of our Hong Ye High Technology limited company pick very special[SD] to our leader[GE] and the distinguished guest[GE] and friend[GE] from the media..[FE_SP] <CE2>Our Hong Ye High Technology limited Company has benefited a lot…
First of all, [GE]behalf of all the staff and and the board of the directors, I'd like to extand warm welcome to all the leaders all the leader officials[FE_RP] distinguished guests and the representatives who present here[SD] ...[FE_SP]today take[GE] part in the ceremony opening ceremony[FE_RP]. <CE2>The success of the HongYe high technology company is owing to is owing to[FE_RT] the concern of …
First on behalf of the board of the director[GE] and all the staff of our [GE]HongYe high technology company, I want to extand our sincere welcome to the attended leaders, the press friend[GE] and the guest[GE]. <CE2>The achievement of [GE]HongYe company has get the[GE] distribute to concerns[GE], support from the leader[GE], the trust from the customer[GE] and the coopeation from the from the re…
Firstly, please allowed[GE] me to take this opportunity to express our sincere thanks[SD] to the, to the[FE_RT], to the leaders[FE_RP], press <prince>[PE],friends and the guests[ID] on behalf of our general, general leaders[FE_RP][SD] and the staffs. <CE2>HongYe's today, HongYe's today's[FE_RT] accomplishment...[FE_SP] should owing to, should owing to[FE_RT] every leaders concerns[SD] and the con…
Firstly please allowed[GE] me, allow me[FE_RP] to express our HongYe, HongYe High High Technology limited company[FE_RP]'s the board party[SD] and all the staffs to, to[FE_RT] show our welcome, welcome[FE_RT] to the leaders and the guests <gestures>[PE] and [ID]..[FE_SP] <CE2> The HongYe Company's today owes[SD] to the leaders, the leaders[ID], spouse[SD][ID] and the supporters' company[SD] and t…
First of all,it is my great honor[SD] to represent all of my...[FE_SP]my cooperate[SD], cooperate[FE_RT] to represent the board <broad>[PE] my[SD] ..[FE_SP]to express our great welcome to every [ID]guest<guests>[PE], leader<leaders>[GE] and friend<friends>[GE] in press.Welcome! <CE2>All of the achievements we got in Hongtai[SD] today, is the achievements[SD] from the different apartment leaders' …
Firstly, please allow me on behalf of the HongYe [ID]technology committee and the staff, and the leader[GE], the guest[GE] present here[SD], to express our[SD], and the friends from the media, the friends from the media[FE_RT] to express our sincerely[GE] greetings <CE2>Today, HongYe can, HongYe can[FE_RT], HongYe can[FE_RT] achieve so great[SD] can get so, can get so[FE_RT] great achievement[SD]…
First of all, let me on behalf of our boards[GE] and staff of our of our[FE_RT] HongYe high tech[ID], high tech company limited[FE_RP] to send our warm welcome to our leaders, to our honored leaders[FE_RP], distinguish[GE], distinguished[FE_RP] guests and old old[FE_RT] friends from the media fields[GE]. <CE2> Today's HongYe company..eh has developed a lot[SD]. hence we musr[PE] thank to[GE] [ID]…
First of all, on behalf of the leaders and the staffs of the HongYe high technology company, I will extend my the welcome to the, to the[FE_RT] leaders [GE]the guests as well as friends from the press to present our commitment[SD] <CE2>So HongYe enterprise benefits[GE] from the concerns[SD] of the leaders, from the trust, trust[FE_RT] of the friends and the cooperation of the partners as well as …
Let me be the representative for the, the[FE_RT] stock[SD], for stocks[FE_RP] her and all of the click[SD] and many other leaders and made a welcome and make a greatest welcome[FE_RT] for the leaders and many other people who come from[SD] all of these party and other people[SD] <CE2> HongYe company has today's high social occupation[SD] is, is[FE_RT], is[FE_RT] the care about[GE] all of the lead…
er...[FE_SP]first...[FE_SP]first let me, please allow me[FE_RP] to present, er...[FE_SP]on behalf of the...[FE_SP]board and staff of the Hongye high-tech company...[FE_SP]limited company to extend the warmest welcome to the, to the[FE_RT] major leader[GE]...[FE_SP]leaders and all ladies[SD] and gentlemen[SD] present at in this opening ceremony. <CE2>The kind situation[SD] of the Hongye high-tech …
First, plead(please)[PE] allow me, on behalf of the(le) Hongye high-tech...[FE_SP]high-tech corporation, en[FE_FP], on the(le)[PE] behalf of the(le)[PE] board and(at)[GE] the whole staff of the Hongye high-tech limited corporation to to[FE_RT]...[FE_SP]to[FE_RT] give the warms[GE]...[FE_SP]warm[FE_RP]...[FE_SP]ha[PE] welcome to the leaders and en[FE_FP] guests and the journalist[GE][ID]. <CE2>A c…
First of all, let, en, allow me to er[FE_FP], represent the, the direct board[ID] of the Hongye inters-technology[SD] enterprises in all the employees in our company[SD] to give our warm welcome to all the distinguished guests[ID] here and also the press, friends. <CE2>Hongye benefits[GE] from the care of all leaders of the government[ID], and also the help of...[FE_SP]from the distributors[SD], …
first, please permit me, on behalf of , on behalf of[FE_RT] um[FE_FP][FE_FP], Hongye, on behalf of Red leaf[SD] high-tech companies, er[FE_FP], company board and the whole and the and the whole[FE_RT] and whole[FE_RP] colleagues to...[FE_SP]to thanks[GE] for your for your presentation[FE_RP] for those for those[FE_RT] leaders, guests and...[FE_SP]and journalism...[FE_SP]journalism[FE_RT][SD] to..…
en first of all, please allow me to, en[FE_FP]...[FE_SP]please allow me to[FE_RT] is[GE] extend my extend my[FE_RP] warmest welcome to en[FE_FP], to all the people present[SD], ur[FE_FP], for the en[FE_FP] , ur[FE_FP] for the distinguished guests, leaders and en[FE_FP], the[ID]...[FE_SP]the from the papers[SD], on behalf of the Hongye High Technology company. <CE2>en[FE_FP], today's Hongye's en[F…
now please allow me um[FE_FP][FE_FP]...[FE_SP]to express thanks[GE] to the coming, en[FE_FP], honorable guests, en[FE_FP], the honorable leaders and friends from news express[SD] field, en[FE_FP], in that, in representative of, en[FE_FP], all the leaders[SD] in our company. <CE2>en, today's success of Hongye company um[FE_FP][FE_FP]...[FE_SP]comes from, are benefit[GE] from[FE_RP] a[FE_FP], en[FE…
first, er[FE_FP], permit me on behalf of the, en[FE_FP], managing director's[FE_FP] and all members of our, all staffs[FE_RP] in our company to, er[FE_FP], express our warm heart[SD]...[FE_SP]and hearted welcome to the leaders and...[FE_SP]and guests, and friends from news er[FE_FP], er[FE_FP] to attend this opening ceremony. <CE2>the today's Hongye High...[FE_SP]hightechnology Co. Ltd as, en[FE_…
er[FE_FP], first, on behalf of, of our company's executive group aminiment[SD] group and all the personnels, er[FE_FP] ,together of hostary[SD] welcome to the leaders from the from the[FE_RT] province, and, and[FE_RT] the customers from the majors[SD] and also all the customers ...[FE_SP] from other partment[SD]. <CE2>er[FE_FP], the, the achievement today of our company's is come from the attenti…
allow me for the first time express, er[FE_FP], my sincere, our[FE_RP] sincere , en[FE_FP] , welcome to the[ID], en[FE_FP]...[FE_SP], on behalf of our, er[FE_FP], on behalf of[FE_RT] the board, the board[FE_RT] and all the staff to express our sincere welcome to the, en[FE_FP], municipal leaders[ID]...[FE_SP] <CE2>um[FE_FP][FE_FP], the achievements of en[FE_FP], red-leaf(leave)[PE][SD]company en[…
first, let me, permit me[FE_RP] can show my welcome with, my warm welcome[FE_RP] to the to the[FE_RT] distingunish disgunish[FE_RT], en[FE_FP] guest[GE], the city leader[GE][ID], just ..for our ...[FE_SP] all of our members and[ID] ...[FE_SP] <CE2>the today, all of the contribution, the contribution[FE_RT] of [GE]Hongye[ID], has come from the condition with care in or out of the relatio[SD]n , pr…
first, ah, please allow me to express my, to express the warm welcome[FE_RP] from the, ah[FE_FP], warm welcome[FE_RT] ah[FE_FP], to the...[FE_SP]to the leaders, ah[FE_FP], just[SD] to the guests and friends from from[FE_RT] media industry in representative[GE] of the of the[FE_RT] leaders, of the[FE_RT], representative of[FE_RT] the board of the read-leaf[SD] high-technology corporation limited[G…
first of all ,please permit me to , to[FE_RT] show the warmest welcome to to all the leaders, ah[FE_FP], to the all attendant attended[FE_RP] high-level officials, guests, and friends from press field, on on[FE_RT] behalf of Hongye High-technology Corporation, Corporations[SD] and all the staff. <CE2>today, our company can have such a success, can have such a success[FE_RT], which, it[GE] it[FE_R…
first of all, on behalf of the Hongye high-tech Co. Ltd, boarding and all its staff, I would like to extend my warmest welcome to all the leaders, distinguished guests and friends from the press. <CE2>today's Hongye benefits[GE] from the concern of all the leaders and relevant departments, en[FE_FP], the credit of customers, the cooperation of the producers and the support[ID]...[FE_SP] <CE3>many…
first, please let me be the represent[GE] of [GE]Hongye High Technology company[SD] and our all of our workers to say, to welcome the leader[GE] and from[FE], friends from all over the world[SD], and the friends from the media. <CE2>the achievement of [GE]Hongye company today contribute[GE] to the concern of friends[SD] of and from the leaders, and from our[ID]...[FE_SP] cooperation[SD]...[FE_SP]…
first, I take the pleasure to on behalf of the , er[FE_FP], Hongye, en[FE_FP], high-tech high-tech[FE_RT] a[FE_SP] limited company, company[FE_RT], the faculty, all the faculty[FE_RP] of the Hongye high-tech limited company to to[FE_RT] took my, er[FE_FP], took my pleasure and welcoming[GE] to[GE] all the leaders, and distinguished guests, and the new[SD], and the newspaper press, the friends fro…
First of all, let me on behalf of all the colleagues[SD] as well as the board, denary[SD] board of [GE]Hongye High-tech Limited Corporation, I'd like to express our welcome to all of the distinguished guests and leaders, and the friends from the press circle[ID]. <CE2> The reason why Hongye gained such an success lies in the concern from the leaders in various levels and various departments, as w…
First, please allow me to sh[PE]...[FE_SP]to show my gratitude for the leaders and, and the staff of our company and as well as the present journalist[SD], um[FE_FP][FE_FP]...[FE_SP]on behalf of our Hongye um[FE_FP][FE_FP]...[FE_SP]High-tech um[FE_FP][FE_FP]...[FE_SP] Limited Corporation. Thank you for your present here[SD]. <CE2> The achievement of [GE]Hongye um[FE_FP][FE_FP]...[FE_SP]Corporatio…
First of all, on behalf of [GE] camlist direc[PE]...[FE_SP]direct[SD] board, and its all colleagues[SD], please allow me to extend our warm welcome to...[FE_SP]to leaders, guests and friends of news industry[SD] here today. <CE2> As to the care of leaders on different levels and related department[GE]...[FE_SP], faith[SD] of custome[PE]...[FE_SP], haelp[PE] of um[FE_FP][FE_FP]...[FE_SP]cooperatio…
First of all, allow me um[FE_FP][FE_FP]...[FE_SP]please allow me to um[FE_FP][FE_FP]...[FE_SP]to um[FE_FP][FE_FP]...[FE_SP]please allow me on behalf of the direct board[SD] direct[FE_RT], board of director of[FE_RP] the Red[SD]...[FE_SP]Red[FE_RT]...[FE_SP]um[FE_FP][FE_FP]...[FE_SP]High-techal Limited Company, um[FE_FP][FE_FP]...[FE_SP]to present our warmest welcome to the um[FE_FP][FE_FP]...[FE_…
First please allow me to um[FE_FP][FE_FP]...[FE_SP]first[FE_RT]...[FE_SP]first please allow me to[FE_RT] be in...[FE_SP]to be in[FE_RT] the representative of our...[FE_SP]our broad...[FE_SP]broad[FE_RT] and all the staff of red leave[SD] high-tech company limited, to express our warmest welcome to presented leaders, guests and[ID]...[FE_SP]and [ID]the medium[FE_FP]. <CE2> Today's Red Leaves[FE_RT…
First, on behalf of the board and all the staff of the Hongye High-tech Limited Corporation, I extend my sincere welcome to the um[FE_FP]...[FE_SP]to the leaders and participants[SD] and the press um[FE_FP][FE_FP]...[FE_SP]which attending[GE] the opening ceremony. <CE2> With the care of all the departments[ID] and the trust of the subscribers[SD] and the suppliers corporations and the...[FE_SP]al…
At...[FE_SP]at first, I stand for the Hongye High-technogical um[FE_FP] Company um[FE_FP]...[FE_SP]o...[FE_SP]I stand for the leaderships[ID][SD] and the whole staff of [GE]Hongye...[FE_SP]Hongye[FE_RT] High-technogical Company, um[FE_FP]...[FE_SP]um[FE_FP]...[FE_SP]gi[PE]...[FE_SP]gi[PE]...[FE_SP]um[FE_FP]...[FE_SP]I express to leaders and all us and others...[FE_SP][ID] <CE2> The...[FE_SP]the..…
First of all, please let me...[FE_SP]please allow me on behalf of Hongye High-technological Corporation um[FE_FP]...[FE_SP]to express my warmest welcome to...[FE_SP]to everyone present here, um[FE_FP]...[FE_SP]include the leaders, the guests and friends from media. <CE2> The achievements for[GE] [GE]Hongye High-technological Corporation depends on the leaders' ...[FE_SP]the leaders'[FE_RT] concer…
um[FE_FP]...[FE_SP]first um[FE_FP]...[FE_SP]I will um[FE_FP]...[FE_SP]will[FE_RT] welcome um[FE_FP]...[FE_SP]all the leaders and customers[SD] and um[FE_FP]...[FE_SP]all the reporters[SD] um[FE_FP]...[FE_SP]of the...[FE_SP][ID]of the press for[ID][SD] the...[FE_SP]for the company[ID] and all the workers of Hongye...[FE_SP]Hongye um[FE_FP]...[FE_SP]Limited Company. <CE2> um[FE_FP]...[FE_SP]all the…
At first, um[FE_FP]...[FE_SP]let...[FE_SP]let us welcome the present friends[SD][ID], and all the...[FE_SP]peoples from news areas, on behalf of the companies[SD] and all the people in our company. <CE2> Nowadays, our strong[GE] is...[FE_SP]is[FE_RT] due to...[FE_SP]is due to[FE_RT] the care of our governments[SD][ID], the dependent[PE]...[FE_SP]dependence of our customers, the support of our fri…
At first, please allow me to express our um[FE_FP]...[FE_SP]appreciations[SD] and show our welcome for um[FE_FP]...[FE_SP]for all the people attending today's celebration[SD], on behalf of our um[FE_FP]...[FE_SP]leaders and all the staffs and our board...[FE_SP]secure[SD]...[FE_SP]um[FE_FP]...[FE_SP]our...[FE_SP]board. <CE2> Our Hongye Company has achieved a great result, which should be due to u…
First of all, please allow me to extend my warm welcome to the leaders, distinguished guests, friends from the pressed[GE], who come to the open[GE] ceremony today, on behalf of all the boards[ID] from the Hongye High-tech Industry Corporation. <CE2> Accomplishment made by Hongye should be...[FE_SP]we[GE] should[FE_RT]...[FE_SP]the accomplishment made by Hongye are come from[FE_RT] the care of th…
um[FE_FP]...[FE_SP]first um[FE_FP]...[FE_SP]on behalf of the um[FE_FP]...[FE_SP]board...[FE_SP]direct[SD] board[FE_RP] of the Hong[PE]...[FE_SP][GE]Hongye High-teched...[FE_SP]High-tech[FE_RT] Or...[FE_SP]Organization[SD] um[FE_FP]...[FE_SP]on this inauguration of the organization[SD] to express our sincere um[FE_FP]...[FE_SP]welcome um[FE_FP]...[FE_SP]warmest welcome[FE_RP] to all the present gu…
First of all, on behalf of the board...[FE_SP]on behalf of[FE_RT] the board of [GE]Hongye Company, and all the staff members, I'd like to extend my warm welcome to all the leaders, and...[FE_SP]and guests, and the friends of in...[FE_SP]the friends of newspaper[FE_RP]...[FE_SP]the friends from media companies[FE_RP], in this opening ceremony. <CE2> Hong...[FE_SP]Hongye[FE_RP]'s today lies in the.…
First of all, on behalf of the Red-leaves[SD], the...[FE_SP]the broad of Red-leaves[SD] Corporation[ID], to show um[FE_FP]...[FE_SP]the broad and our staff of corpo[PE]...[FE_SP]of Red-leaves[ID] Corporation, to show my um[FE_FP]...[FE_SP]to show my ()[ID] welcome to the leaders and guests and conference[SD] friends, I () to you.. <CE2> The...[FE_SP]the[FE_RT] development of Red-leaves[SD] Corpor…
First, please let me present the board of [GE]Hongye Enterpri[PE]...[FE_SP]Enterprise[FE_RP]...[FE_SP][GE]Hongye High-tech Enterprise, um[FE_FP]...[FE_SP]and all the workers to welcome the heads, journalists and converse[SD] of today. <CE2> And the bright future[SD] for Hongye High-tech Enterprise is really due to the help of heads and every apartment's contemplation[SD] and help of the[ID]...[FE…
First of all, please allow me to express our warmest welcome to the leaders, the distinguished guests, and our friends from media industry who attending[GE] here on behalf of the board of directors and all staff of [GE]Hongye [SD]Highly Tech Corporation and on behalf of myself[SD]. <CE2> Today, Hongye is developing so well, we have many people to thank, first of all[SD], we need to thank all lead…
First, allow me to represents[GE] the headquarters delegations[SD] and medias[SD] to join this ceremony of Maple[SD] Hi-tech Corporation. Eh[FE_FP], eh[FE_FP], I represents[GE] the, the[FE_RT] CEOs and the staffs. <CE2> Today's achievements of the Maple[SD] Hi-tech Corporation is originated from the concerns[SD] of all the administrations and the[ID] ...[FE_SP]...[FE_SP] the belief[GE] trust[SD] …
First, please let me, at the cont[SD] of the broad, leading[SD] broad of the Hongye Cooperation and our staffs to welcome those leaders and distinguished guests and friends from those news field[ID]. <CE2> Eh[FE_FP], the Hongye Cooperation[SD], so because the Hongye Cooperation have the[SD], gain help from all the field, from leaders at different level, the attention[SD] and customers, the suppli…
At first, please allow me to eh[FE_FP], express, express[FE_RT] the warmest welcome to[SD], on behalf of[SD], eh[FE_FP], please allow me on behalf of[FE_RT] our board and eh[FE_FP], and workers to express the warmest welcome to the leaders, guests, and the friends from the, eh[FE_FP], from the class of reporter[SD]. <CE2> There are two months there[SD], [GE]Hongye company has got is helped[SD] by…
First, please allow me to[SD], on behalf of the board of [GE]Hongye High Techni[PE]...[FE_SP], High Technology Corporation[FE_RP], Ltd, and all the staff of the company, to express the warmest welcome to the leaders, and eh[FE_FP], distinguished guests and also friends from the media fields[GE] to participate in our meeting today. <CE2> The achievement, the achievements[FE_RT] of [GE]Hongye High …
First of, first at all[FE_RP][GE], please allow me to impress[SD] my earnest warm, eh[FE_FP], welcome to, allow me[FE_RP] to represent the, eh[FE_FP], the board and the, the[FE_RT] staff of our company, of [GE]Hongye company[FE_RT] express my warmest welcome to the present leaders and honest guests[ID] to[GE]. <CE2> The achievement of, the achievement[FE_RT] [GE]Hongye compa[PE]...[FE_SP], our co…
First let me[ID] to introdu[PE]...[FE_SP][ID], to show[FE_RP], show[FE_RP] our warmest, our welcome to the organi[PE]...[FE_SP], organizers[ID][FE_RP] and the friends from the journalism and some, some[FE_RT] guests to show our warme[PE]...[FE_SP], warmest[FE_RP], warmest[FE_RT] welcome. <CE2> The succe[PE]...[FE_SP], the success[FE_RP] of [GE]Hongye High Technology company eh[FE_FP], is due to t…
First on behalf of the board of our company and all the members, please allow me to express our thanks[GE], for our[GE], for our[FE_RP] leaders, guests, leaders committee[SD] at the, at the[FE_RT] meeting. <CE2> Today's Hongye Company owes to the concern from, from[FE_RT] the leaders, the trust from our customer[GE], the cooperation form[PE] our suppliers and, and[FE_RT] the partnership[ID] from …
First, <Forst>[PE], please allow <anow>[PE] me to extent[PE] our welcome to the[SD] in[GE] behalf the boarder[SD] and our staffs extent[SD] our welcome to leaders, the distinguished guests and the journalist[GE][SD]. <CE2>en[FE_FP], eh[FE_FP], the, Hongye the, today's[SD], eh[FE_FP], from, come out from[FE_RP] the key of our eh[FE_FP], authorities and the respect of the, other[SD] <CE3>Many excel…
First, please, please[FE_RT] give me the honor to have a warm, warm[FE_RT] welcome to the leaders, eh[FE_FP], guests and friends from the media ...[FE_SP] eh[FE_FP], by other board[SD] and employees. <CE2> The achievements [ID]by the Red Leaves[SD] Hi-technology <technolody>[PE] Limited Company is owned the success to all the leaders, all the[SD], all the commercial[SD] ...[FE_SP] companies, and …
First, please allow me on behalf of the board of the trustees[SD] and all the staff to extend the warmest welcome to our the leaders, our distinguished guests, and all friends from the press community <commuty>[PE], eh[FE_FP], community[FE_RP][ID]. <CE2> Eh[FE_FP], the achievements that we have, have[FE_RT] today eh[FE_FP], eh[FE_FP], comes[GE] from, eh[FE_FP], comes[GE] from[FE_RT], eh[FE_FP], t…
First, please allow me to express my eh[FE_FP], warm welcome to, eh[FE_FP] to all the leaders, guests and people from the media circles present[GE] on behalf of the board and all the staff ...[FE_SP] on[GE] the open ceremony. <CE2> [GE]Hongye owes <owns>[PE] what it is today[GE] to leadership, eh[FE_FP], to the care from the leaders, to the trust from customers, and to cooperation of the partners…
firstly, please allow me to eh[FE_FP], express <press>[PE] my appreciation to the, to all[FE_RP] the customers come[SD] all the way, and eh[FE_FP]...[FE_SP], and eh[FE_FP] leaders and guests, and our friends in news si[PE]...[FE_SP], areas[ID], please give them the warmest welcome[SD]. <CE2> The achievements of the Hongye Company eh[FE_FP] should give a gratitude <creditu>[PE], er[FE_FP] should g…
First, please allow me to show the warmlies[PE], the warmlest welcome to[ID] ...[FE_SP] <CE2> ...[FE_SP]Our Hongye Company's achievement come from the trust from the comers[SD] and ...[FE_SP] [ID]the producers[ID]. ...[FE_SP] <CE3> ...[FE_SP] Many [ID]workers drop their[SD][ID] other company's job to come our Hongye Company and some leaving[GE] their home[GE][ID] to work here. <CE4> ...[FE_SP] ou…
first of all, please, er[FE_FP], please[FE_RT], let me represent <reprent>[PE][ID] and the staffs of our company to welcome the gathers[ID], staffs[ID] er[FE_FP], and all the media friends, welcome coming[SD]. <CE2> er[FE_FP], the Red Leave[SD] Company can get, er[FE_FP], achievements as today, it, it[FE_RT][GE] result[GE] from the consideration[SD] of the leader[GE] of the leaders[FE_RT] of ever…
First of all, please allow me on behalf of the board committee and all the members to express the warmest welcome to the leaders, the distinguished guests and the press friends of[GE] our warmest welcome. <CE2> The achievement, ach[PE], achieved[FE_RP] by the Hongye Hi-tech <Hi-teco>[PE] Company today has benefited from all the leaders from all walks[ID], the trust of the customers, the cooperati…
First of all, eh[FE_FP], I would, eh[FE_FP], on behalf of, eh[FE_FP], [GE]Hongye Limited Responsibility[SD] Corporation of manage[GE] board and the full staff of the corporation, to express our warm welcome to the leaders, eh[FE_FP], and guests, and journalists present[GE] here. <CE2> The teammate of Limited[SD], Limited[FE_RT], eh[FE_FP], Hongye Limited Responsibility[SD] Corporation[FE_RP] eh[F…
Firstly, please allow me to express my heartfelt welcome to the eh[FE_FP], leader[GE], guests and journalist field[SD] eh[FE_FP], to express my warm welcome on behalf of the all, the board and all the staff of Red Leaf[SD] High Technology Company. <CE2> The achievement eh[FE_FP], of the Red Leaf[SD] Technology, High Technology Company[FE_RP] has made is greatly eh[FE_FP], affected by the consi[PE…
First, let me represent the board and the all crew of the Red <Ride>[PE] Leave Hi-tech Company[SD] to show our thanks and warm welcome to all the leaders and the dear friends[SD] and the friends[ID] from the media. <CE2> The success of today's Hongye achievement are[GE] all thanks to the consideration[SD] of the leaders and other departments concerned, and thanks to the trust of agencies[SD] and …
first all, please allow me to welcome all the leaders, the guests and, er[FE_FP], all the friends from the press, er[FE_FP], on behalf of our board of directions[SD], and our worker[GE] ...[FE_SP] of [GE]Hongye Technology Company. <CE2> [FE_FP]er, is <it's>[GE] the, the[FE_RT] all the[FE_RP], some, the guests' support, all the suppliers' cooperation[ID], m[SD], that make the Hongye Corporation ha…
First of all, please allow[SD], I would like to on behalf of the board of the Hi-tech[SD], Hongye Hi-tech Corporation[FE_RP][SD] and all the staff , I'd like to express our warm welcome to[GE] the leaders of all, at all levels[FE_RP], and all the guests, and all the, all the[FE_RT], all the[FE_RT] journalists ...[FE_SP] to this opening ceremony. <CE2> Our company make such growth, our company has…
First of all, on behalf of [GE]Hongye Hi-technology Limited Company board and all the workers in our company, [GE]express welcome to the ...[FE_SP] the preference[SD] with our guests <guides>[PE] and leaders[ID]. <CE2> The achievements Hongye Company have received attributes[GE] to all leaders' ...[FE_SP]help and all groups concerned ...[FE_SP] help and our resource supporting company's help[SD] …
First, let me repre[SD], let me represent[FE_RP] our company[ID] and the staff, and the staff[FE_RT] to show a welcome to the, to[FE_RT], to[FE_RT] the eh[FE_FP], to[FE_RT] the leaders, prins[SD], and the presents[SD][ID]. <CE2> The success of the Hongye, eh[FE_FP], take[GE] advan[PE], take advantage[FE_RT][GE] from the, from the[FE_RT], from the[FE_RT] belief of the leaders and[ID] customers, an…
First of all, please allow me, on behalf of the board, on behalf of the board[FE_RT] and all the staffing[GE] my company to extend our welcome to all the leaders and [ID]medias[SD], and friends medias[FE_RP] and all the friends form all circles of the society[FE_RP][SD]. <CE2> the progress we[SD] achieved today is the, is[FE_RT], can be[FE_RP] attributed to the related department[GE] and the lead…
First, in[GE] behalf of our, the board[FE_RP] and staff of our company, I wel[PE]...[FE_SP] I welcomed[FE_RP] leaders[ID]...[FE_SP] and, and media friends come, come[FE_RT] here. <CE2> Nowadays, our company are benefit <benik>[PE][GE] of[GE] from leaders and, and departments cooperation[SD] and the customers' trustwor[PE]...[FE_SP] trust, en[FE_FP], the suppliers' cooperation, en[FE_FP], and othe…
First, I will express my, my[FE_RT], en[FE_FP], welcome, en[FE_FP], to the [ID]guest[GE], new[SD], news[FE_RP] reporters[SD], eh[FE_FP], on behalf, on behalf of[FE_RT] the Red Leaves[SD] High Technological <technolical>[PE] Company[ID] and the company's ...[FE_SP] eh[FE_FP], eh[FE_FP] and their staff[FE_RP]...[FE_SP]...[FE_SP] <CE2> eh[FE_FP], because of, because of[FE_RT] the concern of many lea…
Firstly, [GE]behalf of the represents of[SD], en[FE_FP], on behalf of the leadership[FE_RP], leaderships[SD], our our staff and of Hongye Hi-tech <Ti-tech>[PE] Universi[PE]...[FE_SP] Companies. En[FE_FP], I will, I'd like to say[FE_RP][SD], give my warm, give warm welcome[FE_RP] to the, en[FE_FP], the med[PE]...[FE_SP] leaders, guests, our guests[FE_RP] and mass medias[SD]. <CE2> The success, the…
First, I'm honor[SD] to welcome all the leaders, and guests from journalists[SD][ID]. Good after[SD], good after[SD], morning[SD], eh[FE_FP], let me stand for the staff[ID] of all the Red Leave[SD] High Technology Holding[SD] for opening[ID] ...[FE_SP] <CE2> The great success is because[GE] the leaders'[ID] support, and our customers' (custom's)[PE] help[SD] and all the supporters to[ID][SD], and…
Firstly, plea[PE], please allow me to present the, the[FE_RT] Hongye [ID]Company. Welcome to the later[SD], the news friendship[SD] and eh[FE_FP] ...[FE_SP] <CE2> today, we had the good result is due to the care from the leader[GE][ID], and the ply[SD], the company's s[SD] and the trust of our customers[ID][SD]. <CE3> Many excellent, many excellent[FE_RT], they give up the better company[SD] and …
First me[SD], eh[FE_FP], first of all, please [SD]me, eh[FE_FP] on behalf of the, the[FE_RT], of the[FE_RP], of the[FE_RP] board and boarder[SD] of all the colleagues[SD] in our Hi-tech <take>[PE] Company and welcome to[GE], eh[FE_FP], I will[GE] like to welcome, I will[GE] like to extent my welcome to all[FE_RP], all the guests, leaders of the minister governments and friends from the media sect…
First of all, eh[FE_FP], please permit me on behalf of [GE]Hong, Hongye High Technology[ID] committee[FE_RP], eh[FE_FP], High Technology Company committee[FE_RT][GE] all the staff to show our warm welcome to the leaders, our guests and the eh[FE_FP], sur[PE], eh[FE_FP], press field, eh[FE_FP], friends. <CE2> The Hongye High Technology Company today is, eh[FE_FP], pro[PE], pro[PE][FE_RT], profit[G…
First, eh[FE_FP], first[FE_RT], eh[FE_FP], eh[FE_FP], on, on[FE_RT], on[FE_RT] behalf of my, on behalf of the[FE_RP], eh[FE_FP], the[FE_RT] executive[SD] (execurate)[PE], eh[FE_FP], eh[FE_FP], com[SD], eh[FE_FP], executive (execurate) committee[FE_RP] of the Red Leave[SD] High Tech[ID], Red Leave[SD] High Tech Com[PE][FE_RP], eh[FE_FP], High Tech Limited Company[FE_RP] and the health group[SD][ID…
First of all, please allow me to er[FE_FP] ...[FE_SP] express the warmest welcome er[FE_FP] ...[FE_SP] First of all, please allow me on behalf of the[FE_RP] er[FE_FP] ...[FE_SP] bodies[SD] of directors and all workers of [GE]Hongye hi-technology limited company to express the warmest welcome to the leaders, distinguished guests and friends from er[FE_FP] ...[FE_SP] medium circum[SD] presented at …
First of all, er[FE_FP], on behalf of the er[FE_FP], Hong, Hongye[FE_RP], er[FE_FP], company's boards and er[FE_FP], er[FE_FP], our s[PE], staff, I want to express my gratitude[SD] for the er[FE_FP] ...[FE_SP] for the[FE_RT] er[FE_FP] ...[FE_SP] for the[FE_RT], for the[FE_RT] er[FE_FP] ...[FE_SP] the leaders er[FE_FP] ...[FE_SP] and er[FE_FP] ...[FE_SP] for the friends[SD] er[FE_FP] ...[FE_SP] an…
First, on behalf of the...[FE_SP]the Red leaves[SD] high technology corporation[SD] board and faculty, I'd like to express my warmest welcome to the [ID]distinguished guests, leaders and people from the ...[FE_SP] the[FE_RT] me[PE]...[FE_SP], media. <CE2>The great achievement that Hongye[ID] has achieved[GE] er[FE_FP] ...[FE_SP] er[FE_FP] are based on[FE_RP] the ...[FE_SP] great ...[FE_SP] er[FE_…
First of all, please ...[FE_SP] please allow me on behalf of, of[FE_RT] [GE]Hongye company[ID] ...[FE_SP] to ...[FE_SP] express our, our[FE_RT] welcome to ...[FE_SP] er[FE_FP] leaders ...[FE_SP] and guest[GE] ...[FE_SP] and, and[FE_RT] the medium friends. <CE2>Our[SD] success ...[FE_SP] is benefit[GE] from the ...[FE_SP] from, from[FE_RT] the ...[FE_SP] care of ...[FE_SP] various leaders[ID], and…
First, please, and[GE] make me the honor[SD] to introduce you[SD], er[FE_FP] to make me the honor[SD] to speak for our boards, our boards[FE_RT] and the whole staff, to, er[FE_FP], thank the ...[FE_SP] major <mayor>[PE][SD] leaders, the guests and new frie[PE]...[FE_SP], and the friends[FE_RP] from journalists, friends of journalist[FE_RP][ID]. <CE2>To face[SD] [GE]Hong Ye, en[FE_FP], benefit[GE]…
Firstly, I want to extend warm welcome to the er[FE_FP] leaders of our city, the distinguished guests and our friends in the media[ID], er[FE_FP] on behalf of our[SD] board and all of our staff. <CE2>The success of our company[SD]--Hong Ye er[FE_FP] ...[FE_SP] depends on the care of our leaders[ID], the old levels[SD] and old concerning gull[SD], and old concerning departments[FE_RP][SD] and the …
First of all, it is my honor[SD] to be on behalf of our ...[FE_SP] board and employees to show our warm welcome to the leaders, our guests and press friends[ID]. <CE2>The achievements Red Leaf[SD] company has achieved comes[GE] from the care from the leaders and departments related and they[SD] trust [GE]our, our[FE_RT] customers paid to us[SD] as well as the cooperation and support from the supp…
At First, er[FE_FP], allow <allowed>[GE] me to present my permit[SD] our er[FE_FP] command commitment[SD] and er[FE_FP], and Hong Ye, enclect[SD], high technique <eclected> in limited company[SD] and all staff <stop>[PE] in our company, er[FE_FP], to welcome all guest and leaders er[FE_FP] and some ...[FE_SP] and all[FE_RP] friends from, er[FE_FP], and some friends[FE_RP] from er[FE_FP] ...[FE_SP…
First, er[FE_FP], let me give the ...[FE_SP] let me give the[FE_RT] best welcome to ...[FE_SP] to the[FE_RT] ...[FE_SP] to the[FE_RT] leader's guests[SD], and ...[FE_SP] and the friends in the journalist <journalesson>[PE] field[ID], presenting our ...[FE_SP] our[FE_RT] members, and the border[SD] of our ...[FE_SP]...[FE_SP] of the Hong Ye hi-technology. <CE2>The present development of [GE]Hong Y…
First of all, please give[SD] me all the staff to express our warmest welcome to all the distinctive guests[ID][ID] who are away from all the places[SD] who are all present today. <CE2>Today's Hongye's success is attributed ...[FE_SP] is attributed[FE_RT] to the concerns of all our leaders[ID], the trust we gained from our customers, ...[FE_SP] our supplies' well cooperation, and also the partner…
First, represent of the Hongye hi- technology [ID]Company[ID] ...[FE_SP]...[FE_SP] I want to expending[GE] my warm welcome to the leaders, distinctive the[SD] ...[FE_SP] staff, and the friends come from ...[FE_SP] comes[FE_RP][GE] ...[FE_SP][ID] <CE2>The achievement of the Hongye Company is achieved ...[FE_SP] is taken[FE_RP] by [ID]the help[SD] of the customers, coordinate[GE] of the supplies, a…
First, please allow me to represent, er[FE_FP], the board and all our staff, to come here[SD], our officials[SD], er[FE_FP], our hosts[SD], and people from the meeting field[SD] ...[FE_SP] to come to our celebration. <CE2>[GE]Hong Ye's achievements should be attributed to all the official's help, and all the departments offer[SD] ...[FE_SP] all the departments offering[FE_RP][SD], and all our par…
First of all, permit me, on behalf of the board committee of ...[FE_SP] er ...[FE_SP] Red ...[FE_SP] Leaves[GE], Hong[GE], ...[FE_SP] board committee of Hong Ye, er[FE_FP] ...[FE_SP] high technology company, and all of our, er[FE_FP], workers, er[FE_FP], all of ...[FE_SP] all of the staff to, express our welcome ...[FE_SP] er[FE_FP] ...[FE_SP] to, er[FE_FP], leaders, and guests, and all of the in…
First, er[FE_FP], allow me, er[FE_FP] ...[FE_SP] alloved <allow>[GE] me to, on behalf of the, er[FE_FP], all the staff of, of[FE_RT] the, er[FE_FP], Hong Ye te[PE] ...[FE_SP] High Technology enterprivince <enterprise>[PE] to welcome all the leaders and ...[FE_SP] all the enterprises[SD] to, er[FE_FP], take[GE] part in this, er[FE_FP] ...[FE_SP] meeting. <CE2>The ...[FE_SP] er[FE_FP], ...[FE_SP] t…
Firstem <first> please, allow me to, er[FE_FP], on the behalf of ...[FE_SP] Red Leavu<leaves>[SD] ...[FE_SP] s[SD], er[FE_FP] ...[FE_SP] e[PE] ...[FE_SP] e[PE] ...[FE_SP] certain[SD] ...[FE_SP] ex <express>[PE]our ...[FE_SP] warm welcome to the ...[FE_SP] all the staff of our companies[SD], the leaders of our ...[FE_SP] city, er[FE_FP], and the ...[FE_SP] gesture <guests>[PE]and ...[FE_SP]...[FE_…
Firstly, er[FE_FP], please ...[FE_SP] please[FE_RT], er[FE_FP], permit me to epss <express>[PE] the sincere gratitude[SD] to the, who <whole>[PE] [ID]guests, ander <and>[PE] the press cir <circle>[PE][SD] ...[FE_SP] and friends of press, press circles[FE_RT] on the behalf of the High Technology co-admitted company[SD]. <CE2>Today's Red Leaves'[SD], er[FE_FP], development acontribute <attribute>[P…
First <pro>[PE] please allow me to represent the red leaf[SD] hi-technology er[FE_FP] company[ID] and the whole staff er[FE_FP] to er[FE_FP] wel[PE] ...[FE_SP] er[FE_FP] er[FE_FP] er[FE_FP] welcome er[FE_FP] the all gue[PE] ...[FE_SP] welcome the er[FE_FP] leaders and gue[PE] ...[FE_SP] leaders, guests and the people[FE_RP][SD] from the press to take part in our ceremony. <CE2>er[FE_FP] er[FE_FP]…
First of all let me represent our company [GE]HongYe company[SD][ID] and our full our members to welcome the dear the respectful[FE_RP] leaders dear[SD] guests and all the all the[FE_RT] news reporters to he[PE]...[FE_SP] here. Welcome[SD]. <CE2>We come to this er[FE_FP] successful company[SD] because we are[GE] have ...[FE_SP] received great care careness[FE_RP][SD] from our leaders and all the …
Firstly, on behalf of the the board of the director[GE] of [GE]HongYe hi-tech [ID]com[PE]...[FE_SP] company[FE_RP] and all staff of the company to extend warm welcome to the leaders and distinguished guests and friends from the across[SD] field to attend this opening ceremony. <CE2>The success of HongYe's today's er[FE_FP] ...[FE_SP] achievements[SD] benefits[GE] from the great attention of leade…
First, let me er[FE_FP] welcome er[FE_FP] ...[FE_SP]...[FE_SP] on behalf of myself and all of the colleges[SD], I like to people who from[SD], on behalf of the red <leafs> leaves[PE][SD] hi-technology[ID] and all of the colleges[SD], I'd like to express my war[PE]...[FE_SP] warm welcome to er[FE_FP] ...[FE_SP] to [ID]? from the er[FE_FP] from[FE_RT][GE] the the[FE_RT] leaders, and guests and all …
First , er[FE_FP] first of all[FE_RP], let me represent the commission[SD] er[FE_FP] of er[FE_FP] er[FE_FP] of the HongYe [ID]Company to express our thanks[GE] to er[FE_FP] all the leaders er[FE_FP] get[PE] , er[FE_FP] guest[GE] er[FE_FP] the friends from the ...[FE_SP] er[FE_FP] er[FE_FP] er[FE_FP] ...[FE_SP] er[FE_FP] ...[FE_SP]...[FE_SP] friends from[FE_RT] the ...[FE_SP]...[FE_SP] the committ…
Firstly, er[FE_FP] er[FE_FP] ...[FE_SP]...[FE_SP] er[FE_FP] on the[SD] , on the[FE_RT] er[FE_FP] er[FE_FP] on the behalf of[GE] a[PE] , all of the executives[SD] of the company and all of our er[FE_FP] ...[FE_SP]...[FE_SP] employees .er[FE_FP] I would like to express er[FE_FP] our appreciation to all, all[FE_RT] of the er[FE_FP] attendence[SD] and guest[GE] and all of the[ID] ...[FE_SP] . <CE2>er…
In the beginning, on behalf of the board and the staff of the HongYe High , High Technology Company[FE_RP], please allow me to give the warmest welcome to , to[FE_RT] the ...[FE_SP]...[FE_SP] leaders, distinguished guest[GE] and friend[GE] from all, all[FE_RT] ...[FE_SP]...[FE_SP] from the press present[GE] here. <CE2>The, the[FE_RT] achievements ...[FE_SP] the HongYe High Technology Company has …
First, allow me[ID] ...[FE_SP] guests our thanks[SD], thankfulness <thanksfulness>[PE] to the er[FE_FP] ...[FE_SP] officials[SD], the er[FE_FP] ...[FE_SP] the distinguished guests and all the journalists from the, all the journalists[FE_RT], er[FE_FP] ...[FE_SP] with er[FE_FP] ...[FE_SP] and with[FE_RT] the representing of[SD] our boards and our workers and our corporation[SD]. <CE2>Today's achie…
Please allow me to welcome, to welcome[FE_RT], er[FE_FP] ...[FE_SP] welcome[FE_RT] people from our partnern behalf[SD], er[FE_FP] on behalf of the[ID], er[FE_FP] first allow me to express my, er[FE_FP] my[FE_RT] welcome on behalf of the company[ID], er[FE_FP] to the leaders[ID] of the companies. <CE2>The accomplishment of the company founded[SD] from our leaders, the concern of the relative depar…
First, permit me on behalf of our company[ID] and staff to extend the welcome to those, er[FE_FP] leaders and distinguished guest[GE] and, er[FE_FP] profess[SD] to take part in our opening ceremony. <CE2>The accomplishment[GE] Hongye company achieved <acamed>[PE] is benefit[GE] from the, er[FE_FP] leaders[ID], from our workers[SD] of, and it is the administration[SD] and the trust of customers <c…
First of all, on behalf of the board director[GE] and all of the colleagues[GE] in the Hongye high-technology [ID]co[PE], corporation, I will show my grateful appreciation[SD], er[FE_FP], and show my warmly welcome for the, er[FE_FP] cadres[SD] and guests, and the guests[FE_RT][SD from the press come[GE] to this opening ceremony. <CE2>The Hongye company is benefit[GE] from the, all the ca[PE]...[…
At first, please allow me to express my warmest welcome to the ...[FE_SP] leaders distin...[FE_SP] distin[PE]...[FE_SP] er[FE_FP] ...[FE_SP] [ID]distinguished guests[FE_RP] and friends of the press and with[SD] all my boards and staff <staffs>[GE] in my company. Our company's name is HongYe High Technology Com[PE]...[FE_SP] Comp[PE][FE_RT] er[FE_FP] Limited Company[SD]. <CE2>The development of ou…
First, please allow me on behalf of the boards and the staff of au[PE]...[FE_SP] of [GE]HongYe High Technology [ID]Company to express our welcome, er[FE_FP], our warm welcome[FE_RP] to the government officials[SD], er[FE_FP], distinguished guests and, er[FE_FP] friends from the media. <CE2>er[FE_FP] ...[FE_SP] the achievement[ID], er[FE_FP], thanks to the government <governments>[GE], er[FE_FP], …
First of all, on behalf of the ...[FE_SP] board <bend>[PE] and all of the workers of HongYe Hi-Tech[ID] Company, I'd like to express <extend>[PE] our warmest welcome to the distinguished, er[FE_FP] leaders, guests and friends from media who present at this opening ceremony. <CE2>HongYe Company's achievement today is resulted from ...[FE_SP] [ID]leaders of different levels and su[PE]...[FE_SP] dep…
First of all, please let me in[GE], be on behalf of the [ID]comittment[SD] in[GE] all the workers to say welcome to the leaders, the guests, and ...[FE_SP] and ...[FE_SP] [ID]press[ID]. <CE2> Today's Hongye Company benefits[GE] a lot from the leaders, and the com[PE] ...[FE_SP] department[GE] that are concern[GE] concerned[FE_RP] and cheers[SD] from the guests, from our clients[FE_RP] and com[PE]…
First please allow me to present the the board and all the colleagues[SD] of the Hong Hongye[FE_RP] High-techonology[ID] and High-science and technology[SD] em[FE_FP] Company Limilted[SD] to to express the warm the warmly[GE][FE_RP] welcome to the the[FE_RT] er[FE_FP] to the[FE_RT] leaders and guests and em[FE_FP] the media friends present[GE] here. <CE2> The achievement <chievement>[PE] Hongye e…
First, on behalf of the board of directors of Redleaf[SD] Company and ...[FE_SP] our whole staff, let me extend our warmest <warmnest>[PE] welcome to the leaders and distinguished <stinguished>[PE] guests, journalists[SD] present[GE] here. <CE2> Today's ...[FE_SP] achievement of Redleaf[SD] Company is the ...[FE_SP] combination <combinition>[PE][SD] of the ...[FE_SP] [ID]care <carefulness>[PE] of…
First, please permit me to on behalf of the Hongye High High-technology er[FE_FP] ...[FE_SP] er[FE_FP] Limited Company to ex[PE]...[FE_SP]er[FE_FP]...[FE_SP]to express[FE_RP] my warm welcome to all er[FE_FP]...[FE_SP] to all[FE_RT] the er[FE_FP] leaders present[GE] and all the er[FE_FP] all the[GE] er[FE_FP] er[FE_FP] the new the workers[SD] of[ID] and[ID]...[FE_SP] <CE2> er[FE_FP]...[FE_SP]er[FE…
Firstly, please allow me extend ...[FE_SP] please allow me[FE_RT][GE] extend my warmly[GE] welcome to to[FE_RT] all the guests and leaders and friends from the press present[GE] here, on behalf of the board and staff of the Red Red[FE_RT] Leaf[SD] Corporation <Cooperation>[SD]. <CE2> The reason why Red Leaf[SD] Cooperation[SD] can achieve such such[FE_RT] a success is because[SD] the concern from…
First of all, allow <arrow>[PE] me on behalf <behafe>[PE] of the board <broad>[PE] and staff to ex[PE] express the warmly[GE] the the warm[FE_RP] the warm[FE_RT] welcome <welcone>[PE] to er[FE_FP] to[FE_RT] the leaders and and guests and journalists[SD] who are er[FE_RT] presen[PE]...[FE_SP] who are present[GE][FE_RP] at the openning ceremony <celemony>[PE]. <CE2> The the development of Hongye ar…
First, first[FE_RT], please let me on behalf of the...[FE_SP] em[FE_FP] the whole faculty[ID] to to[FE_RT] present warm welcome to the leaders and the hosts <hosters>[PE][SD] and the friend of media and reporters[SD][ID]. <CE2> Hongye's today is from to[GE] every leader from every fields of the society[SD][ID] and the belief from clients and the offer[SD] from every offers[SD] and the help from j…
First of all, please em[FE_FP] please allow me to express our wa[PE]...[FE_SP] em[FE_FP] em[FE_FP] the warm welcome represent[GE] the board and all the employees of [ID]Hongye [ID]Company. Welcome all the er[FE_FP] officers[SD], er[FE_FP] distinguished <distinguish>[GE] guests and er[FE_FP] and the press <price>[PE][SD][ID]. <CE2> Without the the care and consideration of govern[PE] er[FE_FP] gov…
First first[FE_RT] of all, on behalf of the ...[FE_SP] all the[FE_RP] leaders and ...[FE_SP] and first of all[FE_RT], on behalf of the all the[FE_RT] workers[FE_RP], leader[GE] and disting[PE]...[FE_SP] and[GE] to guests <guets>[PE] and some other people from the new new[FE_RT] publishers to to say welcome to our Hongye[SD]...[FE_SP]...[FE_SP] <CE2> The benefits from Hongye[SD] is from the ...[FE…
First of all, on behalf of the em[FE_FP] board of directions[SD] from the Hongye High-technology Limited Company and all the staff of our company, I would like to extend my warm welcome to all the leaders, honourable guests and my dear friends from the press em[FE_FP] field[ID] to em[FE_FP] our em[FE_FP] t[PE] t[PE] to extend our warmest welcome to them. <CE2> The company's development is under t…
Em[FE_FP], first le[PE]...[FE_SP] em[FE_FP] let me em[FE_FP] please allow me to [FE_FP] er[FE_FP] er[FE_FP] chair er[FE_FP] chair member[SD] and all the staff er[FE_FP] er[FE_FP] to show my show[FE_RT] show[FE_RT] my our er[FE_FP] em[FE_FP] warm welcome to the er[FE_FP] lea[PE]...[FE_SP] leaders er[FE_FP] er[FE_FP] guesses[SD] and friends from the er[FE_FP] fir[PE]...[FE_SP] on the friends[SD] em…
First please permit me to on behalf <behave>[PE] of the Hongye High-technology[ID]...[FE_SP]award[SD] and the all staff to express my friend[GE] wel[PE]...[FE_SP] warm welcome[FE_RP] to the ...[FE_SP] to the[FE_RT] leaders[ID] who attend this openly ceremony and the distinguished guests and the media friends. <CE2> The achievement Hongye[ID] have gained today is er[FE_FP] is[FE_RT] with the help …
First of all <allt>[PE], on behalf the company <companyed>[PE] committee, the staff of our company, I'd like to es...[FE_SP] extend <estend>[PE] my thanks[GE] to all the leaders, all the distinguished guest[GE] and all the friends from the field of press. <CE2> The achievement of Red Leaf's High-Typical Company[SD], comes from the concern that[GE] from the all the leaderships[SD] and from the tru…
Firstly, firstly[FE_RT], please let me on behalf of the Maple High-technology Corporation[SD], on behalf of all my er[FE_FP] on behalf of[FE_RT][FE_RP] my[SD] board and all my[SD] employees, to extend our warm welcome to the leaders, distinguished <distinguish>[GE] guests and friends come from the ...[FE_SP] from the journalism field. <CE2> The great achievement <chievement>[PE] of Maple Corpo Co…
First of all, please allow me to on hal[PE]...[FE_SP] on behalf of the er[FE_FP] board of the directors and all all[FE_RT] our er[FE_FP] personnels to er[FE_FP] to welcome the er[FE_FP] to welcome[FE_RT] er[FE_FP] to welcome[FE_RT] the er[FE_FP] leads[SD] and and distinguished guests[ID] all present[GE] here er[FE_FP] to join our er[FE_FP] openning ceremony. <CE2> The present[ID] Hongye Company e…
First of all, please allow <allowed>[GE] me er[FE_FP] please allow <allowed>[GE] me[FE_RT] er[FE_FP] on propose on propose[FE_RT][SD] of er[FE_FP] the board and all the workmates[SD] in the er[FE_FP] in the[FE_RT] Redleaf[SD] er[FE_FP] High-techonology er[FE_FP] Limited Corporation to deliver our warm welcome to the to[FE_RT] to all the to all th[FE_RT]e distinguished guest[GE] and people[SD] fro…
Firstly please allow <allowed>[GE] me to extence <extend>[SD] my warmest welcome to all the leaders and the guests er[FE_FP] distinguished guests[FE_RP] and the guests from media[SD] on behalf of [GE]Hongye High-tech Limited Company and[SD] the board er[FE_FP] and our staff. <CE2> Today er[FE_FP] we[SD] have so many er[FE_FP] achievements er[FE_FP] due to the support of all-class leaders[ID] and …
First, I want to express my warmest welcome on behalf of ...[FE_SP] the board and all the employees of [GE]Hongye[ID] to the leaders and[ID] ...[FE_SP] the friend[GE] in the friend of media[SD][ID]. <CE2> Today the acc[PE]...[FE_SP] accomplishment of [GE]Hongye[ID] must thanks to[GE] the leaders and the people who concern its development[SD] and consumer[GE][ID] and the suppliers' help. And we ne…
First permit me on behalf of the board of director[GE] of [GE]Hongye Hongye[FE_RT] High-tech [ID]Company to extend our warm welcome to the er[FE_FP] to[FE_RT] to[FE_RT] the leaders and guests and friends from the media <mediums>[GE][ID] and also er[FE_FP] as well as on behalf of our all the staff. <CE2> er[FE_FP] today's situation of [GE]Hongye Company er[FE_FP] is the er[FE_FP] is the joint er[F…
First of all, please allow me to represent my best[SD] my most[SD] welcome most warme[PE]...[FE_SP] warm[SD] to ..[ID].[FE_SP] First please allow me to represent my warmest welcome er[FE_FP] to er[FE_FP] the customers[SD] present[GE] today, er[FE_FP] who er[FE_FP] the leaders, customers[SD] and friends. <CE2> er[FE_FP] [GE]Hongye Company er[FE_FP] 's achievement today lies in the care <careness>[…
First of all, er[FE_FP] please stand me[SD]. er[FE_FP] I would like to er[FE_FP] show my er[FE_FP] I would like to respect[FE_RP] to[GE] all the staff er[FE_FP] and leaders of the Redleaf[SD] High-technology er[FE_FP] to welcome er[FE_FP] the er[FE_FP] to welcome[FE_RT] our er[FE_FP] honest[SD] guest[ID] and ...[FE_SP] the friends[ID]. <CE2> Today, the Redleaf[SD] High-technology's achievement er…
First, permit me on behalf of the leaders of the Hongye Technology Limited Company to extend <ektend>[PE] our warm welcome er[FE_FP] to the presen[PE]...[FE_SP] to the leaders of er[FE_FP] to the leaders[FE_RT] and guest[GE] and journalist circle friends[ID] to express our warm welcome. <CE2> Hongye's today's accomplishment is result in[GE] the leaders of various circles[SD], the trust of guest[G…
First, permi[PE]...[FE_SP] er[FE_FP] er[FE_FP] fir[PE]...[FE_SP] first permit me on behalf of the of the[FE_RT] committe, colleague member[SD] and all the all[FE_RT] er[FE_FP] are[GE] all the employees of [GE]Hongye High-technology Corporation Limited to extend our wel[PE]...[FE_SP] warm welcome[FE_RP] to all to[FE_RT] to[FE_RT] to[FE_RT] our distinguished <distingui>[PE] guests, to our leaders a…
First of all, let me er[FE_FP] give a wel[PE].. welcome to the er[FE_FP] leaders, guests and the journalist friends er[FE_FP][ID] on behalf on behalf of[FE_RT] the respective go[PE]...[FE_SP] government leaders[SD] er[FE_FP] and our Hongye Band[SD] and our whole staff in our company er[FE_FP]. <CE2> [GE]Hongye Company has come to this er[FE_FP] is helped er[FE_FP] helped[FE_RT] by er[FE_FP] vario…
Firstly, let me present the company[ID] and all the workers to welcome the leaders from the social[GE] and the society[SD] and the journalist[GE] and the journalists[FE_RP] er[FE_FP] to our ...[FE_SP] company[SD]. <CE2> Hongye Company's accompli[PE]...[FE_SP] er[FE_FP] because the leaders[ID] and the consumers believe us[SD][GE] er[FE_FP] and so we can big company[SD] er[FE_FP] thanks of than[PE]…
Firstly, please allow me on behalf of on behalf of[FE_RT] [GE]Hongye High-tech Corporaton to express our warm welcome warmest[FE_RP] wel[PE]...[FE_SP] warmest welcome[FE_RP] to the to[FE_RT] to[FE_RT] the to[FE_RT] all the guests and the leaders present[GE] and the friends from the journalist. <CE2> Today's success of our Honye Te[PE]...[FE_SP] High-tech Corporation is is[FE_RT] from er[FE_FP] is…
Em[FE_FP], firstly pl[PE]...[FE_SP] please em[FE_FP] let me have the honor to give er[FE_FP] give the er[FE_FP] leaders er[FE_FP] and er[FE_FP] er[FE_FP] mid[PE]...[FE_SP] mid[PE]...[FE_SP] at friends at er[FE_FP] er[FE_FP] friends from medias er[FE_FP] er[FE_FP] warm the warm welcome[SD] er[FE_FP] on behalf of the er[FE_FP] old employees and also the present. <CE2> Em[FE_FP], er[FE_FP] today er[…
First, please allow me on behalf of our Hong Hongye Company[ID] and our staff em[FE_FP] to extend em[FE_FP] our warm welcome to all the leaders, er[FE_FP] guests and er[FE_FP] the friends er[FE_FP] from the news news media fields[ID]. <CE2> Em[FE_FP] our company's present status em[FE_FP] is er[FE_FP] achievements of all the leaders' concerns[ID] and the guests' em[FE_FP] trust and the other comp…
Firstly, em[FE_FP] let me let me on behalf of the em[FE_FP] board and all the staff <staffs>[GE] of the Hongye Company to em[FE_FP] to show[FE_RP] our hot[GE] wel[PE]...[FE_SP] em[FE_FP] hot welcome to the er[FE_FP] em[FE_FP] leaders, distinguished guests and the friends from news em[FE_FP] to[GE] coming this openning ceremony. <CE2> Em[FE_FP] the achievement of [GE]Hongye[ID] nowadays is em[FE_F…
Firstly, em[FE_FP] firstly[FE_RT], let me on behalf of the er[FE_FP] Hongye High-tech Company em[FE_FP] the and the[SD] board[ID] to give em[FE_FP] give our welcome em[FE_FP] to the to the[FE_RT] leaders, guests and all the friends from journalist, em[FE_RT] journalists' status[SD][FE_RP], em[FE_RT] coming here today. <CE2> Today, the success of [GE]Hongye Company, em[FE_FP] em[FE_FP] should be c…
Firstly, em[FE_FP] please allow me on behalf of our em[FE_FP] Red Leaf[SD] High-tech Limited Company's[ID]?and all all staffs to show our welcome er[FE_FP] er[FE_FP] welcome[FE_RT] to the to today's[FE_RP] presented[GE] leaders[ID],our friends and our friends[FE_RT] from the presses. <CE2> er[FE_FP] today's Red Leaf[SD] is er[FE_FP] is[FE_RT] benefit[FE_RT] beneficial <beneficialed>[GE][FE_RP] fr…
